# Supplementary material for: 1-Methyl-4H-3,1-benzoxazine-2,4(1H)dione
Source: Acta Crystallogr Sect E Struct Rep Online. 2010 Feb 20;66(Pt 3):o665. doi: 10.1107/S1600536810006094 (PMC2983695; doi:10.1107/S1600536810006094)
Supplement: Supplementary file 1 [file e-66-0o665-sup1.cif]

##############################################################################
###                                                                        ###
###        Electronic paper (Acta Crystallographica Section E)             ###
###                                                                        ###
##############################################################################
#                                                                            #
# This CIF contains the data in a paper accepted for publication in Acta     #
# Crystallographica Section E. It conforms to the requirements of Notes      #
# for Authors for Section E, and has been peer reviewed under the auspices   #
# of the IUCr Commission on Journals.                                        #
#                                                                            #
# Full details of the Crystallographic Information File format               #
# are given in the paper "The Crystallographic Information File (CIF):       #
# a New Standard Archive File for Crystallography" by S. R. Hall, F. H.      #
# Allen and I. D. Brown [Acta Cryst. (1991), A47, 655-685].                  #
#                                                                            #
# The current version of the core CIF dictionary is obtainable from          #
# ftp://ftp.iucr.org/pub/cif_core.dic. The current version number is 2.4.    #
#                                                                            #
# Software is freely available for graphical display of the structure(s) in  #
# this CIF.  For information consult the CIF home page http://www.iucr.org/  #
# cif/home.html                                                              #
#                                                                            #
# This file may be used for bona fide research purposes within the           #
# scientific community so long as proper attribution is given to the journal # 
# article from which it was obtained.                                        #
#                                                                            #
##############################################################################
                                             
data_I
_audit_creation_method     SHELXL-97
_chemical_name_systematic
;
1-Methyl-4<i>H</i>-3,1-benzoxazine-2,4(1<i>H</i>)dione
;
_chemical_name_common
;
N-methylisotoic anhydride
;
_chemical_formula_moiety     'C9 H7 N O3'
_chemical_formula_sum     'C9 H7 N O3'
_chemical_formula_iupac     'C9 H7 N O3'
_chemical_formula_weight     177.16
_chemical_melting_point     ?
_symmetry_cell_setting     monoclinic
_symmetry_space_group_name_H-M     'P 21/n'
_symmetry_space_group_name_Hall     '-P 2yn'
loop_
    _symmetry_equiv_pos_as_xyz
    'x, y, z'
    '-x+1/2, y+1/2, -z+1/2'
    '-x, -y, -z'
    'x-1/2, -y-1/2, z-1/2'
_cell_length_a     7.632(2)
_cell_length_b     8.818(2)
_cell_length_c     11.719(3)
_cell_angle_alpha     90.00
_cell_angle_beta     93.599(4)
_cell_angle_gamma     90.00
_cell_volume     787.1(4)
_cell_formula_units_Z     4
_cell_measurement_reflns_used     5577
_cell_measurement_theta_min     5.786
_cell_measurement_theta_max     59.172
_cell_measurement_temperature     296(2)
_exptl_crystal_description     block
_exptl_crystal_colour     colorless
_exptl_crystal_size_max     0.5
_exptl_crystal_size_mid     0.5
_exptl_crystal_size_min     0.4
_exptl_crystal_density_diffrn     1.495
_exptl_crystal_density_meas     ?
_exptl_crystal_density_method     'not measured'
_exptl_crystal_F_000     368
_exptl_absorpt_coefficient_mu     0.114
_exptl_absorpt_correction_type     multi-scan
_exptl_absorpt_process_details     '(SADABS; Bruker, 2008)'
_exptl_absorpt_correction_T_min     0.902
_exptl_absorpt_correction_T_max     0.934
_exptl_special_details
;
;
_diffrn_ambient_temperature     296(2)
_diffrn_radiation_type     MoK\a
_diffrn_radiation_wavelength     0.71073
_diffrn_radiation_source     'fine-focus sealed tube'
_diffrn_radiation_monochromator     graphite
_diffrn_measurement_device_type     'Bruker APEXII CCD'
_diffrn_measurement_method     '\w and \f'
_diffrn_detector_area_resol_mean     ?
_diffrn_reflns_number     13548
_diffrn_reflns_av_R_equivalents     0.0285
_diffrn_reflns_av_sigmaI/netI     0.0171
_diffrn_reflns_theta_min     2.89
_diffrn_reflns_theta_max     30.13
_diffrn_reflns_theta_full     25.00
_diffrn_measured_fraction_theta_max     0.940
_diffrn_measured_fraction_theta_full     0.999
_diffrn_reflns_limit_h_min     -10
_diffrn_reflns_limit_h_max     10
_diffrn_reflns_limit_k_min     -9
_diffrn_reflns_limit_k_max     12
_diffrn_reflns_limit_l_min     -16
_diffrn_reflns_limit_l_max     16
_diffrn_standards_number     ?
_diffrn_standards_interval_count     ?
_diffrn_standards_interval_time     ?
_diffrn_standards_decay_%     ?
_refine_special_details
;
Refinement of <i>F</i>^2^ against ALL reflections. The weighted <i>R</i>-factor
wR and goodness of fit <i>S</i> are based on <i>F</i>^2^, conventional
<i>R</i>-factors <i>R</i> are based on <i>F</i>, with <i>F</i> set to zero for
negative <i>F</i>^2^. The threshold expression of <i>F</i>^2^ >
\s(<i>F</i>^2^) is used only for calculating <i>R</i>-factors(gt) etc. and is
not relevant to the choice of reflections for refinement. <i>R</i>-factors
based on <i>F</i>^2^ are statistically about twice as large as those based on
<i>F</i>, and <i>R</i>- factors based on ALL data will be even larger.
;
_reflns_number_total     2191
_reflns_number_gt     1532
_reflns_threshold_expression     >2\s(I)
_refine_ls_structure_factor_coef     Fsqd
_refine_ls_matrix_type     full
_refine_ls_R_factor_all     0.0751
_refine_ls_R_factor_gt     0.0520
_refine_ls_wR_factor_gt     0.1401
_refine_ls_wR_factor_ref     0.1599
_refine_ls_goodness_of_fit_ref     1.067
_refine_ls_restrained_S_all     1.067
_refine_ls_number_reflns     2191
_refine_ls_number_parameters     118
_refine_ls_number_restraints     0
_refine_ls_hydrogen_treatment     constr
_refine_ls_weighting_scheme     calc
_refine_ls_weighting_details
         'calc w=1/[\s^2^(Fo^2^)+(0.0717P)^2^+0.1822P] where P=(Fo^2^+2Fc^2^)/3'
_atom_sites_solution_hydrogens     geom
_atom_sites_solution_primary     direct
_atom_sites_solution_secondary     difmap
_refine_ls_shift/su_max     0.000
_refine_ls_shift/su_mean     0.000
_refine_diff_density_max     0.203
_refine_diff_density_min     -0.210
_refine_ls_extinction_method     none
_refine_ls_extinction_coef     ?
loop_
    _atom_type_symbol
    _atom_type_description
    _atom_type_scat_dispersion_real
    _atom_type_scat_dispersion_imag
    _atom_type_scat_source
    'C' 'C' 0.0033 0.0016
                         'International Tables Vol C Tables 4.2.6.8 and 6.1.1.4'
    'H' 'H' 0.0000 0.0000
                         'International Tables Vol C Tables 4.2.6.8 and 6.1.1.4'
    'N' 'N' 0.0061 0.0033
                         'International Tables Vol C Tables 4.2.6.8 and 6.1.1.4'
    'O' 'O' 0.0106 0.0060
                         'International Tables Vol C Tables 4.2.6.8 and 6.1.1.4'
_computing_data_collection     'APEX2 (Bruker, 2008)'
_computing_cell_refinement     'SAINT-Plus (Bruker, 2008)'
_computing_data_reduction     'SAINT-PlusS (Bruker, 2008)'
_computing_structure_solution     'SHELXS97 (Sheldrick, 2008)'
_computing_structure_refinement     'SHELXL97 (Sheldrick, 2008)'
_computing_molecular_graphics     'CrystalMaker (CrystalMaker, 2009)'
_computing_publication_material     'WinGX (Farrugia, 1999)'
loop_
    _atom_site_type_symbol
    _atom_site_label
    _atom_site_fract_x
    _atom_site_fract_y
    _atom_site_fract_z
    _atom_site_U_iso_or_equiv
    _atom_site_adp_type
    _atom_site_calc_flag
    _atom_site_refinement_flags
    _atom_site_occupancy
    _atom_site_disorder_assembly
    _atom_site_disorder_group
    O O3 0.9373(2) 0.59606(17) 0.17004(14) 0.0830(5) Uani d . 1 . .
    O O2 0.9649(2) 1.0762(2) 0.27147(12) 0.0906(6) Uani d . 1 . .
    O O1 0.93997(16) 0.83752(18) 0.21847(10) 0.0668(4) Uani d . 1 . .
    N N1 0.80524(17) 0.76241(15) 0.04367(11) 0.0494(3) Uani d . 1 . .
    C C1 0.8953(2) 0.7229(2) 0.14315(15) 0.0576(4) Uani d . 1 . .
    C C2 0.9119(2) 0.9903(2) 0.19846(14) 0.0596(5) Uani d . 1 . .
    C C3 0.7855(2) 1.1789(2) 0.06087(16) 0.0607(5) Uani d . 1 . .
    H H3 0.8214 1.2561 0.1112 0.073 Uiso calc R 1 . .
    C C4 0.6984(3) 1.2139(2) -0.04182(18) 0.0662(5) Uani d . 1 . .
    H H4 0.6748 1.3144 -0.0613 0.079 Uiso calc R 1 . .
    C C5 0.6463(2) 1.0989(2) -0.11575(15) 0.0591(4) Uani d . 1 . .
    H H5 0.5872 1.1228 -0.1853 0.071 Uiso calc R 1 . .
    C C6 0.6794(2) 0.95018(19) -0.08922(13) 0.0488(4) Uani d . 1 . .
    H H6 0.6430 0.8742 -0.1404 0.059 Uiso calc R 1 . .
    C C7 0.76789(17) 0.91246(16) 0.01464(11) 0.0402(3) Uani d . 1 . .
    C C8 0.82028(18) 1.02777(18) 0.08998(12) 0.0462(4) Uani d . 1 . .
    C C9 0.7552(3) 0.6393(2) -0.0348(2) 0.0780(6) Uani d . 1 . .
    H H9A 0.6927 0.6799 -0.1016 0.117 Uiso calc PR 0.50 . .
    H H9B 0.6811 0.5691 0.0022 0.117 Uiso calc PR 0.50 . .
    H H9C 0.8587 0.5878 -0.0567 0.117 Uiso calc PR 0.50 . .
    H H9D 0.7956 0.5446 -0.0025 0.117 Uiso calc PR 0.50 . .
    H H9E 0.8072 0.6554 -0.1063 0.117 Uiso calc PR 0.50 . .
    H H9F 0.6297 0.6367 -0.0474 0.117 Uiso calc PR 0.50 . .
loop_
    _atom_site_aniso_label
    _atom_site_aniso_U_11
    _atom_site_aniso_U_22
    _atom_site_aniso_U_33
    _atom_site_aniso_U_12
    _atom_site_aniso_U_13
    _atom_site_aniso_U_23
    O3 0.0874(10) 0.0758(10) 0.0840(10) 0.0213(8) -0.0077(8) 0.0243(8)
    O2 0.0825(10) 0.1184(14) 0.0673(9) -0.0039(9) -0.0231(7) -0.0386(9)
    O1 0.0639(7) 0.0889(10) 0.0455(6) 0.0043(7) -0.0147(5) 0.0028(6)
    N1 0.0527(7) 0.0442(7) 0.0499(7) 0.0013(5) -0.0079(5) -0.0009(5)
    C1 0.0515(9) 0.0646(11) 0.0558(9) 0.0072(7) -0.0025(7) 0.0104(8)
    C2 0.0470(8) 0.0819(13) 0.0489(8) -0.0014(8) -0.0060(6) -0.0148(8)
    C3 0.0554(9) 0.0509(10) 0.0758(11) -0.0090(7) 0.0049(8) -0.0169(8)
    C4 0.0670(11) 0.0474(10) 0.0839(13) -0.0007(8) 0.0030(9) 0.0084(8)
    C5 0.0597(10) 0.0622(11) 0.0549(9) 0.0018(8) -0.0015(7) 0.0128(8)
    C6 0.0505(8) 0.0531(9) 0.0418(7) -0.0028(7) -0.0048(6) -0.0009(6)
    C7 0.0368(6) 0.0443(8) 0.0393(6) -0.0016(5) 0.0001(5) -0.0022(5)
    C8 0.0390(7) 0.0530(9) 0.0463(7) -0.0044(6) 0.0003(5) -0.0095(6)
    C9 0.0984(15) 0.0469(10) 0.0854(14) 0.0068(10) -0.0219(11) -0.0154(9)
_geom_special_details
;
All esds (except the esd in the dihedral angle between two l.s. planes) are
estimated using the full covariance matrix. The cell esds are taken into
account individually in the estimation of esds in distances, angles and
torsion angles; correlations between esds in cell parameters are only used
when they are defined by crystal symmetry. An approximate (isotropic)
treatment of cell esds is used for estimating esds involving l.s. planes.
;
loop_
    _geom_bond_atom_site_label_1
    _geom_bond_atom_site_label_2
    _geom_bond_site_symmetry_2
    _geom_bond_distance
    _geom_bond_publ_flag
    O3 C1 . 1.201(2) ?
    O2 C2 . 1.194(2) ?
    O1 C1 . 1.371(2) ?
    O1 C2 . 1.382(3) ?
    N1 C1 . 1.361(2) ?
    N1 C7 . 1.3912(19) ?
    N1 C9 . 1.459(2) ?
    C2 C8 . 1.450(2) ?
    C3 C4 . 1.373(3) ?
    C3 C8 . 1.397(3) ?
    C3 H3 . 0.9300 ?
    C4 C5 . 1.376(3) ?
    C4 H4 . 0.9300 ?
    C5 C6 . 1.368(2) ?
    C5 H5 . 0.9300 ?
    C6 C7 . 1.3944(19) ?
    C6 H6 . 0.9300 ?
    C7 C8 . 1.3888(19) ?
    C9 H9A . 0.9600 ?
    C9 H9B . 0.9600 ?
    C9 H9C . 0.9600 ?
    C9 H9D . 0.9600 ?
    C9 H9E . 0.9600 ?
    C9 H9F . 0.9600 ?
loop_
    _geom_angle_atom_site_label_1
    _geom_angle_atom_site_label_2
    _geom_angle_atom_site_label_3
    _geom_angle_site_symmetry_1
    _geom_angle_site_symmetry_3
    _geom_angle
    _geom_angle_publ_flag
    C1 O1 C2 . . 125.43(13) ?
    C1 N1 C7 . . 122.51(14) ?
    C1 N1 C9 . . 116.62(15) ?
    C7 N1 C9 . . 120.81(13) ?
    O3 C1 N1 . . 125.14(18) ?
    O3 C1 O1 . . 117.80(16) ?
    N1 C1 O1 . . 117.06(15) ?
    O2 C2 O1 . . 117.05(18) ?
    O2 C2 C8 . . 127.4(2) ?
    O1 C2 C8 . . 115.59(14) ?
    C4 C3 C8 . . 120.15(16) ?
    C4 C3 H3 . . 119.9 ?
    C8 C3 H3 . . 119.9 ?
    C3 C4 C5 . . 119.44(17) ?
    C3 C4 H4 . . 120.3 ?
    C5 C4 H4 . . 120.3 ?
    C6 C5 C4 . . 121.41(16) ?
    C6 C5 H5 . . 119.3 ?
    C4 C5 H5 . . 119.3 ?
    C5 C6 C7 . . 119.98(15) ?
    C5 C6 H6 . . 120.0 ?
    C7 C6 H6 . . 120.0 ?
    C8 C7 N1 . . 119.63(13) ?
    C8 C7 C6 . . 118.98(14) ?
    N1 C7 C6 . . 121.39(13) ?
    C7 C8 C3 . . 120.04(14) ?
    C7 C8 C2 . . 119.62(15) ?
    C3 C8 C2 . . 120.34(15) ?
    N1 C9 H9A . . 109.5 ?
    N1 C9 H9B . . 109.5 ?
    H9A C9 H9B . . 109.5 ?
    N1 C9 H9C . . 109.5 ?
    H9A C9 H9C . . 109.5 ?
    H9B C9 H9C . . 109.5 ?
    N1 C9 H9D . . 109.5 ?
    H9A C9 H9D . . 141.1 ?
    H9B C9 H9D . . 56.3 ?
    H9C C9 H9D . . 56.3 ?
    N1 C9 H9E . . 109.5 ?
    H9A C9 H9E . . 56.3 ?
    H9B C9 H9E . . 141.1 ?
    H9C C9 H9E . . 56.3 ?
    H9D C9 H9E . . 109.5 ?
    N1 C9 H9F . . 109.5 ?
    H9A C9 H9F . . 56.3 ?
    H9B C9 H9F . . 56.3 ?
    H9C C9 H9F . . 141.1 ?
    H9D C9 H9F . . 109.5 ?
    H9E C9 H9F . . 109.5 ?
data_global
_journal_data_validation_number     ?
_journal_date_recd_electronic     2010-02-01
_journal_date_accepted     2010-02-15
_journal_name_full     'Acta Crystallographica, Section E'
_journal_year     2010
_journal_volume     66
_journal_issue      3
_journal_page_first     o665
_journal_page_last     o665
_journal_paper_category     QO
_journal_coeditor_code     FJ2280
_publ_contact_author_name     'Benny C. Chan'
_publ_contact_author_address
;  The College of New Jersey
   2000 Pennington Rd
   Ewing, NJ  08628
   USA
;
_publ_contact_author_email     'chan@tcnj.edu'
_publ_contact_author_fax     '609-637-5157'
_publ_contact_author_phone     '609-771-2471'
_publ_section_title
;
1-Methyl-4<i>H</i>-3,1-benzoxazine-2,4(1<i>H</i>)dione
;
loop_
    _publ_author_name
    _publ_author_address
    'Deifel, Nicholas P.'
;
Department of Chemistry
The George Washington University
725 21st Street, NW
Washington, DC 20052
USA
;
    'Cherney, Emily'
;
Department of Chemistry
The College of New Jersey
2000 Pennington Rd
Ewing, NJ  08628
USA
;
    'Hunt, David A.'
;
Department of Chemistry
The College of New Jersey
2000 Pennington Rd
Ewing, NJ  08628
USA
;
    'Chan, Benny C.'
;
Department of Chemistry
The College of New Jersey
2000 Pennington Rd
Ewing, NJ  08628
USA
;
