# Supplementary material for: 1-Methyl-4H-3,1-benzoxazine-2,4(1H)dione
Source: Acta Crystallogr Sect E Struct Rep Online. 2010 Feb 20;66(Pt 3):o665. doi: 10.1107/S1600536810006094 (PMC2983695; doi:10.1107/S1600536810006094)
Supplement: Supplementary file 2 [file e-66-0o665-Isup2.hkl]

# 
# h,k,l, Fc-squared, Fo-squared, sigma(Fo-squared) and status flag 
# 
data_I
_shelx_title ' p21onn in P2(1)/n' 
_shelx_refln_list_code          4 
_shelx_F_calc_maximum      220.61 
_exptl_crystal_F_000       368.00 
_reflns_d_resolution_high  0.7079 
 
loop_ 
 _symmetry_equiv_pos_as_xyz 
 'x, y, z' 
 '-x+1/2, y+1/2, -z+1/2' 
 '-x, -y, -z' 
 'x-1/2, -y-1/2, z-1/2' 
 
_cell_length_a     7.6323 
_cell_length_b     8.8179 
_cell_length_c    11.7186 
_cell_angle_alpha  90.000 
_cell_angle_beta   93.599 
_cell_angle_gamma  90.000 
 
_shelx_F_squared_multiplier     1.000 
 
loop_ 
 _refln_index_h 
 _refln_index_k 
 _refln_index_l 
 _refln_F_squared_calc 
 _refln_F_squared_meas 
 _refln_F_squared_sigma 
 _refln_observed_status 
   2   0   0     1827.49     1770.77     19.91 o 
   4   0   0       40.70       35.69      0.66 o 
   6   0   0       21.26       22.78      0.81 o 
   8   0   0       73.30       74.71      1.88 o 
  10   0   0        3.60        4.45      0.81 o 
   1   1   0      456.03      452.91      3.32 o 
   2   1   0     3083.81     2898.91     19.79 o 
   3   1   0      205.94      199.06      1.66 o 
   4   1   0       29.38       21.99      0.36 o 
   5   1   0       29.33       22.88      0.50 o 
   6   1   0       16.51       16.68      0.52 o 
   7   1   0       52.52       49.30      0.91 o 
   8   1   0        9.27       10.30      0.59 o 
   9   1   0        2.76        2.20      0.42 o 
  10   1   0        0.00        0.68      0.61 o 
   1   2   0     1418.00     1458.55     17.26 o 
   2   2   0      528.23      517.47      4.61 o 
   3   2   0       44.56       45.16      0.46 o 
   4   2   0       19.35       19.29      0.32 o 
   5   2   0        0.13       -0.02      0.14 o 
   6   2   0        6.38        6.95      0.32 o 
   7   2   0        2.73        2.37      0.36 o 
   8   2   0        0.38        0.23      0.28 o 
   9   2   0        0.15       -0.13      0.51 o 
  10   2   0        2.72        4.05      0.88 o 
   1   3   0       62.64       61.75      0.92 o 
   2   3   0      161.26      158.48      1.33 o 
   3   3   0       34.92       32.63      0.39 o 
   4   3   0      229.41      229.69      2.14 o 
   5   3   0       28.95       27.45      0.57 o 
   6   3   0       26.61       28.50      0.64 o 
   7   3   0        7.53        6.91      0.46 o 
   8   3   0        0.78        0.19      0.29 o 
   9   3   0        0.03        0.30      0.42 o 
  10   3   0        6.68       11.43      1.74 o 
   0   4   0       37.03       32.99      1.74 o 
   1   4   0      231.16      282.65      6.52 o 
   2   4   0      170.01      191.30      1.94 o 
   3   4   0      837.67      856.92      6.73 o 
   4   4   0      124.78      125.03      1.28 o 
   5   4   0        2.02        2.36      0.30 o 
   6   4   0       26.19       25.57      0.78 o 
   7   4   0       31.40       31.74      1.01 o 
   8   4   0       16.81       18.49      1.48 o 
   9   4   0        0.22        1.10      0.59 o 
  10   4   0       14.40       17.59      4.12 o 
   1   5   0      222.28      262.69      6.14 o 
   2   5   0        0.16        1.51      0.29 o 
   3   5   0       33.96       38.20      0.57 o 
   4   5   0       24.14       23.89      0.61 o 
   5   5   0        6.14        6.85      0.49 o 
   6   5   0        2.84        1.89      0.42 o 
   7   5   0        0.38       -0.24      0.38 o 
   8   5   0       26.40       29.00      1.21 o 
   9   5   0        7.80        9.57      1.44 o 
   0   6   0      156.97      144.56      5.21 o 
   1   6   0        0.27        0.39      0.21 o 
   2   6   0        5.25        5.75      0.35 o 
   3   6   0        0.06        0.40      0.22 o 
   4   6   0        0.30        0.37      0.24 o 
   5   6   0        0.08       -0.26      0.26 o 
   6   6   0        1.49        1.02      0.30 o 
   7   6   0        0.80        0.10      0.45 o 
   8   6   0        1.31        1.81      0.61 o 
   1   7   0       69.62       72.48      1.46 o 
   2   7   0      158.03      157.91      2.71 o 
   3   7   0       29.82       37.29      1.24 o 
   4   7   0      127.62      123.60      2.19 o 
   5   7   0       14.66       13.50      0.67 o 
   6   7   0       23.13       19.57      0.80 o 
   7   7   0        0.20       -0.47      0.47 o 
   8   7   0        0.48        0.25      0.54 o 
   0   8   0        0.72        1.74      0.87 o 
   1   8   0        0.77        0.62      0.34 o 
   2   8   0        0.48       -0.12      0.63 o 
   3   8   0      148.15      148.77      3.96 o 
   4   8   0        2.45        3.82      0.69 o 
   5   8   0        0.75        0.50      0.38 o 
   6   8   0        0.08        0.17      0.54 o 
   7   8   0        0.00       -0.08      0.47 o 
   8   8   0        0.02        2.60      1.74 o 
   1   9   0       13.15       11.59      0.71 o 
   2   9   0        6.84        4.74      0.67 o 
   3   9   0        0.54        0.22      0.56 o 
   4   9   0        4.12        2.70      0.69 o 
   5   9   0        0.76       -0.50      0.87 o 
   6   9   0        0.12        0.00      0.87 o 
   7   9   0        0.08       -0.87      0.87 o 
   0  10   0        0.50        1.74      1.30 o 
   1  10   0        6.68       10.90      1.24 o 
   2  10   0        1.70        2.14      0.67 o 
   3  10   0        0.90        0.09      0.58 o 
   4  10   0        0.27       -0.52      0.58 o 
   5  10   0        0.25       -0.69      0.69 o 
   1  11   0        0.54        2.85      1.18 o 
   2  11   0        0.02       -0.43      0.78 o 
   3  11   0        1.37        0.03      0.67 o 
   4  11   0        0.29        0.43      1.30 o 
   0  12   0        0.39        3.47      1.74 o 
   1  12   0        1.54        6.51      1.74 o 
  -9   0   1       43.19       43.94      1.72 o 
  -7   0   1      135.88      134.30      2.54 o 
  -5   0   1      421.89      399.96      4.82 o 
  -3   0   1     3465.44     3551.68     36.10 o 
  -1   0   1       99.64       56.27      2.60 o 
   1   0   1     4072.05     3970.24     45.01 o 
   3   0   1     2153.05     1953.88     21.91 o 
   5   0   1      937.87      919.14     10.58 o 
   7   0   1       89.18       88.81      1.92 o 
   9   0   1        0.11        0.19      0.66 o 
 -10   1   1        3.24        1.54      0.57 o 
  -9   1   1        0.24        0.68      0.38 o 
  -8   1   1       11.81       13.24      0.65 o 
  -7   1   1       39.33       41.89      0.80 o 
  -6   1   1        0.39        0.11      0.20 o 
  -5   1   1        6.27        8.26      0.24 o 
  -4   1   1        3.19        1.76      0.13 o 
  -3   1   1      110.98      117.52      1.03 o 
  -2   1   1     5946.99     5783.65     43.57 o 
  -1   1   1     2404.40     2305.45     16.58 o 
   0   1   1     2982.54     2824.85     23.34 o 
   1   1   1       55.67       58.25      0.41 o 
   2   1   1       64.23       46.90      0.43 o 
   3   1   1        0.86        1.11      0.12 o 
   4   1   1       11.77       13.00      0.28 o 
   5   1   1      306.14      315.52      2.92 o 
   6   1   1      130.14      134.77      1.70 o 
   7   1   1        3.47        2.61      0.31 o 
   8   1   1        3.57        3.49      0.40 o 
   9   1   1        0.05        0.38      0.48 o 
  10   1   1        1.36        1.09      0.58 o 
 -10   2   1        0.30        0.14      0.75 o 
  -9   2   1        0.00       -0.23      0.42 o 
  -8   2   1        0.39        0.33      0.27 o 
  -7   2   1        1.02        0.50      0.27 o 
  -6   2   1       11.22       12.17      0.41 o 
  -5   2   1       41.02       42.43      0.55 o 
  -4   2   1       30.98       25.84      0.35 o 
  -3   2   1        3.21        2.35      0.12 o 
  -2   2   1      213.06      215.83      1.64 o 
  -1   2   1       24.84       24.29      0.31 o 
   0   2   1      189.33      202.75      2.69 o 
   1   2   1      134.89      121.60      1.24 o 
   2   2   1       79.18       69.57      0.61 o 
   3   2   1      181.10      186.06      1.55 o 
   4   2   1       28.12       31.16      0.42 o 
   5   2   1        6.12        5.46      0.28 o 
   6   2   1        0.64        0.36      0.20 o 
   7   2   1        0.42        0.43      0.26 o 
   8   2   1        0.77        0.28      0.36 o 
   9   2   1        2.01        1.28      0.43 o 
  10   2   1        6.97        9.65      1.01 o 
 -10   3   1        1.12        2.85      1.39 o 
  -9   3   1        0.54        0.32      0.66 o 
  -8   3   1        0.13       -0.13      0.28 o 
  -7   3   1       26.52       27.57      0.70 o 
  -6   3   1       19.34       20.90      0.56 o 
  -5   3   1      139.85      143.24      1.47 o 
  -4   3   1        5.95        7.79      0.29 o 
  -3   3   1      130.51      142.02      1.23 o 
  -2   3   1       17.65       17.98      0.29 o 
  -1   3   1       57.96       72.68      0.80 o 
   0   3   1       44.87       48.39      0.85 o 
   1   3   1      730.86      761.17      8.47 o 
   2   3   1       16.74       14.88      0.27 o 
   3   3   1      166.14      174.11      1.62 o 
   4   3   1       44.22       45.58      0.56 o 
   5   3   1      178.58      189.29      2.09 o 
   6   3   1        8.93       11.07      0.45 o 
   7   3   1        1.18        1.11      0.39 o 
   8   3   1        0.83        0.39      0.38 o 
   9   3   1        4.65        5.16      0.61 o 
  10   3   1        1.41        0.87      0.92 o 
 -10   4   1       13.40       26.05      2.60 o 
  -9   4   1        0.05        0.33      0.90 o 
  -8   4   1        1.35        1.03      0.68 o 
  -7   4   1       30.53       34.92      1.05 o 
  -6   4   1       13.55       13.86      0.61 o 
  -5   4   1       45.70       44.97      0.82 o 
  -4   4   1        3.23        4.32      0.22 o 
  -3   4   1       98.57      115.86      1.06 o 
  -2   4   1      409.67      447.88      4.52 o 
  -1   4   1       20.08       22.24      0.56 o 
   0   4   1      837.22      911.96     13.59 o 
   1   4   1      338.01      406.08      7.33 o 
   2   4   1       69.14       64.40      0.91 o 
   3   4   1      188.65      205.83      2.07 o 
   4   4   1       94.06       95.74      1.46 o 
   5   4   1      104.21      113.71      1.67 o 
   6   4   1        2.18        1.81      0.40 o 
   7   4   1        2.15        2.27      0.50 o 
   8   4   1       53.45       55.27      1.46 o 
   9   4   1        6.30        7.72      0.75 o 
  10   4   1        8.32        7.81      1.74 o 
  -9   5   1        0.06        1.20      0.85 o 
  -8   5   1        8.79        7.14      1.25 o 
  -7   5   1        0.05       -0.34      0.42 o 
  -6   5   1        5.19        4.26      0.43 o 
  -5   5   1        5.43        6.52      0.45 o 
  -4   5   1        0.22        0.42      0.18 o 
  -3   5   1       79.76       92.64      1.23 o 
  -2   5   1       80.90       93.64      1.31 o 
  -1   5   1        2.59        4.98      0.29 o 
   0   5   1      182.00      195.96      2.72 o 
   1   5   1      220.20      279.37      5.11 o 
   2   5   1        2.24        4.10      0.23 o 
   3   5   1       94.98       89.38      1.21 o 
   4   5   1       47.88       42.65      0.85 o 
   5   5   1        0.10       -0.20      0.26 o 
   6   5   1       37.24       34.57      1.16 o 
   7   5   1        1.58        1.78      0.49 o 
   8   5   1       40.97       47.26      1.43 o 
   9   5   1        7.64        7.66      1.07 o 
  -9   6   1        0.66        6.08      2.17 o 
  -8   6   1        0.31        0.53      0.61 o 
  -7   6   1        1.93        1.05      0.50 o 
  -6   6   1        0.00       -0.32      0.32 o 
  -5   6   1        5.57        6.84      0.46 o 
  -4   6   1       21.80       25.30      0.73 o 
  -3   6   1        7.19        7.74      0.56 o 
  -2   6   1        2.07        3.31      0.30 o 
  -1   6   1        4.26        6.06      0.30 o 
   0   6   1       55.48       57.76      1.02 o 
   1   6   1        9.04        7.47      0.37 o 
   2   6   1       75.61       88.75      1.48 o 
   3   6   1        1.51        0.87      0.21 o 
   4   6   1        0.06       -0.21      0.21 o 
   5   6   1        4.32        3.26      0.43 o 
   6   6   1       10.30       10.43      0.62 o 
   7   6   1        5.49        5.57      0.54 o 
   8   6   1        0.07        0.59      0.59 o 
  -8   7   1        1.70        1.25      0.70 o 
  -7   7   1        1.25        0.88      0.57 o 
  -6   7   1        1.94        1.49      0.46 o 
  -5   7   1       36.05       34.75      1.76 o 
  -4   7   1      143.31      149.08      3.32 o 
  -3   7   1       52.00       54.11      1.57 o 
  -2   7   1       91.70       92.25      2.14 o 
  -1   7   1       97.79       90.92      1.90 o 
   0   7   1      116.70      118.14      1.87 o 
   1   7   1      115.77      115.84      1.95 o 
   2   7   1      351.10      365.33      5.78 o 
   3   7   1       40.52       31.52      0.90 o 
   4   7   1        5.17        5.60      0.61 o 
   5   7   1        3.23        3.55      0.46 o 
   6   7   1        2.82        1.93      0.46 o 
   7   7   1        2.46        1.99      0.46 o 
   8   7   1        2.33        2.65      0.61 o 
  -8   8   1        0.77        2.17      1.74 o 
  -7   8   1        0.26        0.00      0.48 o 
  -6   8   1       68.80       63.42      2.69 o 
  -5   8   1        5.66        5.01      0.61 o 
  -4   8   1      114.51      125.96      4.93 o 
  -3   8   1       10.03       10.25      1.88 o 
  -2   8   1        1.41        2.05      0.79 o 
  -1   8   1        1.06        0.26      0.33 o 
   0   8   1        6.69        9.03      0.59 o 
   1   8   1       11.38       12.20      1.07 o 
   2   8   1      197.85      200.45      4.05 o 
   3   8   1        2.86        1.70      0.67 o 
   4   8   1      120.26      102.70      1.83 o 
   5   8   1        0.49        0.03      0.93 o 
   6   8   1        0.07       -0.72      0.75 o 
   7   8   1        0.34       -0.38      1.04 o 
   8   8   1        0.02        3.91      1.74 o 
  -7   9   1        0.13        0.17      1.30 o 
  -6   9   1        2.44        2.34      1.07 o 
  -5   9   1        0.00       -0.59      0.59 o 
  -4   9   1        2.39        1.77      0.67 o 
  -3   9   1        4.03        3.18      0.67 o 
  -2   9   1        0.17        0.51      0.37 o 
  -1   9   1       20.79       21.20      1.03 o 
   0   9   1        1.21        2.00      0.47 o 
   1   9   1        5.69        4.46      0.67 o 
   2   9   1       11.44        9.35      0.73 o 
   3   9   1        3.48        4.46      0.67 o 
   4   9   1        1.48        1.35      0.36 o 
   5   9   1        0.23       -0.47      0.56 o 
   6   9   1        0.39        0.14      0.67 o 
   7   9   1        0.14       -0.87      0.87 o 
  -5  10   1        2.12        1.12      1.09 o 
  -4  10   1        0.46        0.37      0.67 o 
  -3  10   1        1.07        0.87      0.58 o 
  -2  10   1        0.01        0.32      0.37 o 
  -1  10   1        0.28        1.48      0.65 o 
   0  10   1        0.00        1.04      0.57 o 
   1  10   1        0.06       -0.20      0.37 o 
   2  10   1        1.68        1.74      0.67 o 
   3  10   1        3.38        2.55      0.69 o 
   4  10   1        6.72        8.58      0.97 o 
   5  10   1        0.00       -0.70      0.75 o 
  -4  11   1        0.80        1.74      1.30 o 
  -3  11   1        7.89        8.74      0.97 o 
  -2  11   1        2.96        4.23      0.78 o 
  -1  11   1       15.30       23.35      1.06 o 
   0  11   1        2.15        3.14      0.53 o 
   1  11   1       11.70       14.51      1.16 o 
   2  11   1        1.14       -0.47      0.67 o 
   3  11   1        0.28       -0.58      0.58 o 
   4  11   1        5.18        5.21      1.74 o 
  -2  12   1        0.00        5.64      1.30 o 
  -1  12   1        0.01        3.91      1.74 o 
   0  12   1        0.12        1.30      1.74 o 
 -10   0   2        9.91       10.59      1.36 o 
  -8   0   2        6.88        7.88      0.81 o 
  -6   0   2        1.28        2.17      0.29 o 
  -4   0   2      928.33      969.29     10.05 o 
  -2   0   2    48668.44    41421.91    532.30 o 
   0   0   2      819.74      726.92      6.55 o 
   2   0   2      656.90      652.95      7.46 o 
   4   0   2        3.37        4.48      0.38 o 
   6   0   2      249.10      228.56      3.43 o 
   8   0   2        2.85        2.29      0.63 o 
  10   0   2        1.25        1.12      0.66 o 
 -10   1   2        1.32        1.21      0.57 o 
  -9   1   2       14.97       15.31      0.87 o 
  -8   1   2        0.68        0.91      0.34 o 
  -7   1   2        0.55        0.36      0.25 o 
  -6   1   2        0.27        0.52      0.18 o 
  -5   1   2        2.45        3.16      0.27 o 
  -4   1   2     1017.94     1028.78      7.02 o 
  -3   1   2        0.58        1.37      0.11 o 
  -2   1   2      351.43      318.14      2.62 o 
  -1   1   2      856.09      810.58      7.69 o 
   0   1   2     2119.42     1961.66     13.10 o 
   1   1   2     1089.91     1055.89      6.72 o 
   2   1   2      527.16      505.24      3.73 o 
   3   1   2      918.06      881.57      7.11 o 
   4   1   2      145.53      153.57      1.43 o 
   5   1   2       67.69       63.03      0.84 o 
   6   1   2       38.12       43.61      0.80 o 
   7   1   2        6.43        6.19      0.47 o 
   8   1   2        0.00       -0.02      0.36 o 
   9   1   2        0.00       -0.12      0.45 o 
  10   1   2        0.25        0.56      0.45 o 
 -10   2   2        0.28        0.11      0.65 o 
  -9   2   2        1.44        0.54      0.40 o 
  -8   2   2        1.11        0.79      0.39 o 
  -7   2   2        0.80        0.57      0.27 o 
  -6   2   2        1.95        1.69      0.22 o 
  -5   2   2       14.91       15.78      0.33 o 
  -4   2   2        3.80        2.75      0.15 o 
  -3   2   2      187.04      185.26      1.76 o 
  -2   2   2        4.35        1.16      0.14 o 
  -1   2   2      761.24      772.13      6.23 o 
   0   2   2     1235.39     1213.06      9.91 o 
   1   2   2       25.87       29.70      0.26 o 
   2   2   2       55.17       59.42      0.52 o 
   3   2   2        5.90        8.73      0.20 o 
   4   2   2       45.00       53.82      0.62 o 
   5   2   2        0.40        0.27      0.16 o 
   6   2   2        1.12        0.47      0.20 o 
   7   2   2        0.45        0.58      0.28 o 
   8   2   2       23.94       22.97      0.78 o 
   9   2   2        4.93        5.07      0.57 o 
  10   2   2       21.15       24.38      1.35 o 
 -10   3   2        0.05       -0.87      0.92 o 
  -9   3   2        1.54        0.68      0.57 o 
  -8   3   2        3.83        4.08      0.57 o 
  -7   3   2        2.29        1.95      0.39 o 
  -6   3   2       31.91       32.90      0.68 o 
  -5   3   2       34.94       37.10      0.55 o 
  -4   3   2      126.60      123.90      1.36 o 
  -3   3   2       56.82       53.84      0.59 o 
  -2   3   2       90.76       96.22      0.92 o 
  -1   3   2        2.70        3.02      0.16 o 
   0   3   2       13.08       12.30      0.29 o 
   1   3   2        0.75        4.66      0.18 o 
   2   3   2     1164.07     1228.86     11.44 o 
   3   3   2      262.63      274.68      2.16 o 
   4   3   2       75.82       75.67      0.80 o 
   5   3   2       29.49       26.84      0.58 o 
   6   3   2        3.97        4.25      0.33 o 
   7   3   2        0.10       -0.25      0.32 o 
   8   3   2       10.03        9.58      0.62 o 
   9   3   2        9.12        9.80      0.70 o 
  10   3   2       31.94       32.99      3.04 o 
  -9   4   2        7.50        8.49      1.27 o 
  -8   4   2        5.87        6.07      0.78 o 
  -7   4   2        1.26        0.48      0.42 o 
  -6   4   2       34.17       35.22      0.81 o 
  -5   4   2      238.05      243.89      2.96 o 
  -4   4   2       64.11       70.10      0.81 o 
  -3   4   2       30.44       35.24      0.47 o 
  -2   4   2        1.79        0.71      0.14 o 
  -1   4   2      450.12      481.40      5.19 o 
   0   4   2      189.53      201.28      2.78 o 
   1   4   2      756.88      822.88      9.95 o 
   2   4   2      242.75      249.47      2.29 o 
   3   4   2       10.92        7.30      0.33 o 
   4   4   2       75.71       74.33      1.10 o 
   5   4   2       78.47       79.06      1.33 o 
   6   4   2       57.51       55.85      1.16 o 
   7   4   2        4.66        5.88      0.63 o 
   8   4   2       56.80       63.55      1.59 o 
   9   4   2        1.66        2.13      0.60 o 
  -9   5   2        0.13        1.23      0.69 o 
  -8   5   2        1.28        1.05      0.69 o 
  -7   5   2        0.12       -0.06      0.48 o 
  -6   5   2        1.26        0.50      0.31 o 
  -5   5   2        8.06        8.33      0.44 o 
  -4   5   2        4.75        3.51      0.27 o 
  -3   5   2       41.27       41.73      0.74 o 
  -2   5   2       23.20       22.74      0.55 o 
  -1   5   2      298.00      336.01      5.24 o 
   0   5   2       47.78       51.22      1.00 o 
   1   5   2       56.71       65.22      0.80 o 
   2   5   2       71.43       91.39      1.35 o 
   3   5   2       47.11       50.65      0.87 o 
   4   5   2        0.15       -0.25      0.26 o 
   5   5   2       11.56       11.68      0.94 o 
   6   5   2      143.13      142.21      2.48 o 
   7   5   2       44.34       47.00      1.17 o 
   8   5   2        8.23        8.40      0.73 o 
   9   5   2        2.37        2.68      0.84 o 
  -9   6   2        0.32        1.30      1.74 o 
  -8   6   2        0.33       -0.47      0.54 o 
  -7   6   2        0.73       -0.32      0.46 o 
  -6   6   2        0.80        0.59      0.36 o 
  -5   6   2        0.02       -0.32      0.32 o 
  -4   6   2        1.16        0.77      0.26 o 
  -3   6   2        2.67        2.21      0.21 o 
  -2   6   2      106.51      108.46      2.41 o 
  -1   6   2        2.25        2.17      0.29 o 
   0   6   2       46.67       45.28      0.80 o 
   1   6   2        3.37        4.30      0.17 o 
   2   6   2        0.01       -0.04      0.19 o 
   3   6   2        9.91        8.72      0.46 o 
   4   6   2        0.82       -0.27      0.32 o 
   5   6   2        2.46        2.93      0.47 o 
   6   6   2        9.86       10.00      0.62 o 
   7   6   2        2.16        2.86      0.46 o 
   8   6   2        0.25        0.50      0.57 o 
  -8   7   2       11.00        8.34      1.22 o 
  -7   7   2        3.34        2.11      0.83 o 
  -6   7   2       48.40       52.12      2.38 o 
  -5   7   2        7.49        8.71      0.74 o 
  -4   7   2       45.90       43.29      2.13 o 
  -3   7   2       16.28       18.82      0.71 o 
  -2   7   2        0.01       -0.17      0.29 o 
  -1   7   2      131.94      129.24      3.13 o 
   0   7   2      279.15      287.01      4.60 o 
   1   7   2       63.09       67.03      1.63 o 
   2   7   2      199.55      183.94      2.77 o 
   3   7   2       27.11       23.75      0.74 o 
   4   7   2       23.78       20.09      0.68 o 
   5   7   2        4.19        4.46      0.61 o 
   6   7   2        1.91        2.30      0.50 o 
   7   7   2        4.80        4.85      0.76 o 
   8   7   2        0.40        0.87      0.72 o 
  -7   8   2        1.34        1.34      0.50 o 
  -6   8   2        3.33        3.78      0.77 o 
  -5   8   2       55.80       62.49      4.80 o 
  -4   8   2        2.94        2.74      0.68 o 
  -3   8   2        0.01       -0.28      0.28 o 
  -2   8   2        0.57       -0.38      0.38 o 
  -1   8   2        2.29        2.35      0.35 o 
   0   8   2        0.00        0.74      0.38 o 
   1   8   2      176.22      166.01      3.29 o 
   2   8   2        0.34        0.90      0.34 o 
   3   8   2        0.01        0.95      0.29 o 
   4   8   2        6.21        6.30      0.54 o 
   5   8   2        0.61        0.92      0.54 o 
   6   8   2        0.03       -0.14      0.50 o 
   7   8   2        0.02       -0.47      0.47 o 
  -7   9   2        0.64        0.35      1.52 o 
  -6   9   2        2.33        1.23      0.44 o 
  -5   9   2        0.45        0.04      0.69 o 
  -4   9   2        0.66        0.17      0.67 o 
  -3   9   2        4.39        4.97      0.67 o 
  -2   9   2        0.49        0.51      0.43 o 
  -1   9   2       13.93       13.16      0.62 o 
   0   9   2       24.46       20.18      1.18 o 
   1   9   2        0.00        0.00      0.28 o 
   2   9   2        6.09        3.51      0.36 o 
   3   9   2        0.30       -0.50      0.50 o 
   4   9   2        2.06        3.00      0.63 o 
   5   9   2        0.32       -0.36      0.56 o 
   6   9   2        0.53       -0.34      0.54 o 
  -5  10   2        0.38       -0.68      0.81 o 
  -4  10   2        0.26        0.14      1.09 o 
  -3  10   2        3.71        4.88      0.67 o 
  -2  10   2        0.99        1.82      0.72 o 
  -1  10   2        8.29       12.00      0.86 o 
   0  10   2        1.27        2.10      0.43 o 
   1  10   2        0.91        0.24      0.56 o 
   2  10   2        0.78        0.48      0.44 o 
   3  10   2        1.03        0.77      0.38 o 
   4  10   2        5.17        5.36      0.57 o 
   5  10   2        0.95        0.24      0.81 o 
  -4  11   2        0.03        0.87      1.30 o 
  -3  11   2        0.39       -0.58      0.87 o 
  -2  11   2        0.14        1.45      0.78 o 
  -1  11   2        0.39        2.05      0.63 o 
   0  11   2        0.34        1.88      0.89 o 
   1  11   2        0.43        0.39      0.35 o 
   2  11   2        0.04       -0.39      0.63 o 
   3  11   2        0.78        1.25      0.93 o 
   4  11   2        0.07        0.00      1.30 o 
  -1  12   2        1.66        5.21      1.74 o 
   0  12   2        0.11        0.43      1.74 o 
   1  12   2        0.17       -0.87      1.74 o 
  -9   0   3       10.20        9.98      1.12 o 
  -7   0   3       22.89       22.64      1.08 o 
  -5   0   3      616.16      635.09      7.43 o 
  -3   0   3      287.42      318.20      3.75 o 
  -1   0   3      417.11      432.54      5.53 o 
   1   0   3     2583.12     2393.69     22.88 o 
   3   0   3     2057.29     1976.31     22.06 o 
   5   0   3      100.78      112.37      1.70 o 
   7   0   3        0.22       -0.09      0.33 o 
   9   0   3        0.10        1.12      0.63 o 
 -10   1   3        0.40       -0.22      0.63 o 
  -9   1   3        3.83        2.69      0.53 o 
  -8   1   3        0.20        0.13      0.39 o 
  -7   1   3        4.46        4.85      0.37 o 
  -6   1   3       13.96       15.09      0.43 o 
  -5   1   3       34.94       36.61      0.58 o 
  -4   1   3     2176.27     2267.14     17.59 o 
  -3   1   3      517.64      508.67      3.66 o 
  -2   1   3      117.56      105.46      0.95 o 
  -1   1   3       65.14       62.77      0.57 o 
   0   1   3        9.81       19.85      0.24 o 
   1   1   3       60.94       60.13      0.49 o 
   2   1   3      271.71      294.22      2.18 o 
   3   1   3     1142.50     1139.27      9.61 o 
   4   1   3      528.43      544.09      4.51 o 
   5   1   3       26.41       20.24      0.45 o 
   6   1   3        1.18        0.59      0.22 o 
   7   1   3        8.02        8.98      0.52 o 
   8   1   3        5.16        4.19      0.44 o 
   9   1   3        0.43        0.59      0.45 o 
  10   1   3        3.95        4.89      0.89 o 
 -10   2   3        0.09       -0.22      0.65 o 
  -9   2   3        0.15       -0.40      0.41 o 
  -8   2   3        1.22        1.27      0.42 o 
  -7   2   3        0.18        0.25      0.30 o 
  -6   2   3       10.57        9.52      0.44 o 
  -5   2   3        0.18        0.00      0.13 o 
  -4   2   3        5.62        4.99      0.18 o 
  -3   2   3       33.43       27.93      0.31 o 
  -2   2   3       13.39       16.63      0.28 o 
  -1   2   3      362.16      357.95      2.96 o 
   0   2   3       13.59       13.94      0.32 o 
   1   2   3       98.85       84.61      0.63 o 
   2   2   3       10.81       16.75      0.24 o 
   3   2   3        7.53        5.77      0.22 o 
   4   2   3       46.53       45.73      0.56 o 
   5   2   3        0.01       -0.05      0.15 o 
   6   2   3        0.91        0.47      0.22 o 
   7   2   3        8.66        8.38      0.52 o 
   8   2   3       46.82       48.16      1.13 o 
   9   2   3        3.03        3.06      0.53 o 
  10   2   3        4.33        3.47      1.74 o 
 -10   3   3        0.08       -0.87      1.30 o 
  -9   3   3        4.48        4.52      0.70 o 
  -8   3   3        6.79        6.72      0.64 o 
  -7   3   3       53.59       55.54      1.13 o 
  -6   3   3        0.81        0.17      0.22 o 
  -5   3   3        8.17        8.70      0.36 o 
  -4   3   3        0.08       -0.02      0.13 o 
  -3   3   3       18.45       19.21      0.34 o 
  -2   3   3        1.11        0.63      0.13 o 
  -1   3   3      349.12      377.93      3.34 o 
   0   3   3       77.29       75.30      0.76 o 
   1   3   3      113.45      123.08      1.10 o 
   2   3   3      116.76      137.71      1.11 o 
   3   3   3      691.42      752.40      5.96 o 
   4   3   3       70.66       71.29      0.92 o 
   5   3   3       48.39       47.27      0.81 o 
   6   3   3        0.24       -0.22      0.22 o 
   7   3   3       30.74       32.23      0.90 o 
   8   3   3       19.38       22.51      0.90 o 
   9   3   3        3.02        4.68      0.53 o 
  -9   4   3        4.97        5.18      1.34 o 
  -8   4   3        3.15        2.17      0.59 o 
  -7   4   3        7.44        8.03      0.70 o 
  -6   4   3        2.46        1.53      0.28 o 
  -5   4   3       25.44       24.60      0.52 o 
  -4   4   3       36.69       42.92      0.60 o 
  -3   4   3       36.27       36.96      0.51 o 
  -2   4   3      262.36      256.08      2.66 o 
  -1   4   3      343.82      379.10      3.92 o 
   0   4   3       62.40       55.63      0.79 o 
   1   4   3      280.09      345.20      3.63 o 
   2   4   3      305.65      341.76      2.80 o 
   3   4   3      141.16      150.32      1.55 o 
   4   4   3        0.00        0.15      0.21 o 
   5   4   3       18.54       18.18      0.61 o 
   6   4   3      102.33       92.17      1.53 o 
   7   4   3       12.00       13.18      0.81 o 
   8   4   3       22.71       24.63      1.07 o 
   9   4   3        4.61        4.91      0.67 o 
  -9   5   3        0.18        0.18      0.88 o 
  -8   5   3        0.01       -0.49      0.59 o 
  -7   5   3        0.24       -0.48      0.48 o 
  -6   5   3        0.86        0.00      0.36 o 
  -5   5   3       14.37       14.68      0.52 o 
  -4   5   3       14.67       15.56      0.43 o 
  -3   5   3       31.36       34.00      0.78 o 
  -2   5   3       85.13       87.85      1.08 o 
  -1   5   3      190.37      227.87      2.68 o 
   0   5   3       13.83       14.17      0.44 o 
   1   5   3      166.89      153.39      1.62 o 
   2   5   3      150.46      146.27      1.77 o 
   3   5   3        4.69        3.91      0.28 o 
   4   5   3      119.40      111.37      1.84 o 
   5   5   3       22.75       25.64      1.13 o 
   6   5   3      132.80      137.95      2.38 o 
   7   5   3       29.43       29.52      1.04 o 
   8   5   3        1.43        1.18      0.50 o 
   9   5   3        0.02       -0.65      0.65 o 
  -9   6   3        0.66        2.60      2.17 o 
  -8   6   3        0.11       -0.05      0.61 o 
  -7   6   3        1.45        1.22      0.81 o 
  -6   6   3        4.58        3.51      0.61 o 
  -5   6   3        1.62        1.00      0.45 o 
  -4   6   3        2.98        2.13      0.25 o 
  -3   6   3       27.75       30.08      0.76 o 
  -2   6   3       92.27       93.99      1.75 o 
  -1   6   3        7.81        7.39      0.63 o 
   0   6   3      149.54      159.66      3.10 o 
   1   6   3        9.30       15.07      0.39 o 
   2   6   3        1.06        1.70      0.24 o 
   3   6   3        4.02        4.30      0.40 o 
   4   6   3       49.16       49.86      1.08 o 
   5   6   3       47.93       47.87      1.11 o 
   6   6   3        0.11       -0.14      0.42 o 
   7   6   3       10.92       10.20      1.06 o 
   8   6   3        1.28        1.10      0.88 o 
   9   6   3        0.12       -1.30      1.30 o 
  -8   7   3        0.47       -0.62      0.74 o 
  -7   7   3       14.87       16.69      1.41 o 
  -6   7   3       34.12       33.82      1.22 o 
  -5   7   3       15.79       16.85      1.21 o 
  -4   7   3       26.71       28.51      1.72 o 
  -3   7   3       53.61       49.65      1.24 o 
  -2   7   3       63.47       65.39      1.76 o 
  -1   7   3      133.68      132.06      2.78 o 
   0   7   3      375.92      371.77      6.72 o 
   1   7   3       15.72       11.43      1.32 o 
   2   7   3        2.12        2.80      0.37 o 
   3   7   3       12.49       12.78      0.69 o 
   4   7   3        0.68        0.09      0.34 o 
   5   7   3        9.88       12.29      0.66 o 
   6   7   3        6.56        5.54      0.43 o 
   7   7   3       13.87       13.19      1.20 o 
   8   7   3        0.90        2.17      1.30 o 
  -7   8   3        2.69        2.06      0.86 o 
  -6   8   3       33.37       38.96      2.47 o 
  -5   8   3        5.91        6.67      1.37 o 
  -4   8   3        0.01       -0.54      0.56 o 
  -3   8   3        2.79        1.30      0.33 o 
  -2   8   3        2.75        3.04      0.56 o 
  -1   8   3        7.05        7.83      0.67 o 
   0   8   3      167.36      164.58      4.88 o 
   1   8   3        0.59        0.59      0.28 o 
   2   8   3       96.50       75.53      1.88 o 
   3   8   3        1.03        0.95      0.29 o 
   4   8   3        1.17        0.68      0.50 o 
   5   8   3        1.94        2.00      0.54 o 
   6   8   3        0.01       -0.10      0.49 o 
   7   8   3        9.06        8.19      0.78 o 
  -7   9   3        0.73        0.43      0.92 o 
  -6   9   3        0.03        0.39      0.40 o 
  -5   9   3        0.53        0.37      1.04 o 
  -4   9   3        0.00       -0.67      0.67 o 
  -3   9   3        4.94        4.96      0.67 o 
  -2   9   3        1.25        1.10      0.37 o 
  -1   9   3        1.50        1.66      0.37 o 
   0   9   3       16.08       13.26      0.86 o 
   1   9   3        8.56        9.94      0.56 o 
   2   9   3        0.09       -0.13      0.31 o 
   3   9   3        1.39        1.21      0.35 o 
   4   9   3        1.85        1.94      0.54 o 
   5   9   3        0.26       -0.49      0.49 o 
   6   9   3        0.04       -0.49      0.49 o 
  -6  10   3        0.02        0.87      1.30 o 
  -5  10   3        1.21       -0.01      0.92 o 
  -4  10   3        0.08       -0.29      0.78 o 
  -3  10   3        1.12        2.03      0.78 o 
  -2  10   3        0.07        2.23      0.73 o 
  -1  10   3        2.01        2.98      0.63 o 
   0  10   3        2.45        2.60      0.67 o 
   1  10   3        1.81        1.36      0.38 o 
   2  10   3       16.58       20.39      1.09 o 
   3  10   3        0.37        0.75      0.37 o 
   4  10   3        7.93        7.44      0.65 o 
   5  10   3        0.79       -0.58      0.70 o 
  -3  11   3        8.59       13.37      1.95 o 
  -2  11   3        0.39        2.03      0.78 o 
  -1  11   3        7.40        7.11      0.71 o 
   0  11   3        0.38        1.30      0.78 o 
   1  11   3        0.19       -0.50      0.50 o 
   2  11   3        5.74        5.44      0.56 o 
   3  11   3        1.26        1.29      0.92 o 
   0  12   3        2.31        1.74      2.17 o 
   1  12   3        4.04       -1.30      2.17 o 
   2  12   3        6.73       10.42      2.17 o 
 -10   0   4        0.85        0.09      0.72 o 
  -8   0   4        0.18        0.00      0.50 o 
  -6   0   4      386.13      396.58      5.32 o 
  -4   0   4     5434.52     5464.16     52.27 o 
  -2   0   4       11.83       16.65      0.57 o 
   0   0   4      330.89      305.21      3.04 o 
   2   0   4       59.48       85.18      1.00 o 
   4   0   4      353.65      338.56      3.50 o 
   6   0   4        1.65        1.53      0.39 o 
   8   0   4        3.46        2.69      0.63 o 
 -10   1   4        0.00       -0.43      1.02 o 
  -9   1   4        0.02       -0.44      0.44 o 
  -8   1   4        1.57        1.27      0.48 o 
  -7   1   4       10.11       12.24      0.88 o 
  -6   1   4      212.31      219.69      2.07 o 
  -5   1   4       30.33       34.40      0.52 o 
  -4   1   4      121.23      113.56      1.14 o 
  -3   1   4       81.74       83.20      0.82 o 
  -2   1   4      386.53      385.55      2.62 o 
  -1   1   4      625.92      603.09      4.22 o 
   0   1   4      822.31      782.56      5.21 o 
   1   1   4     2774.02     2711.07     18.34 o 
   2   1   4      417.77      436.13      3.05 o 
   3   1   4       31.95       33.05      0.35 o 
   4   1   4       61.57       68.90      0.67 o 
   5   1   4       30.83       28.90      0.60 o 
   6   1   4        0.53        0.35      0.25 o 
   7   1   4        0.15       -0.05      0.31 o 
   8   1   4        1.87        1.96      0.45 o 
   9   1   4        4.78        4.44      0.63 o 
  10   1   4        2.30        2.60      1.30 o 
 -10   2   4        0.31       -0.72      0.75 o 
  -9   2   4        1.03        0.25      0.48 o 
  -8   2   4        0.29        0.00      0.39 o 
  -7   2   4        1.86        1.86      0.31 o 
  -6   2   4       21.13       22.78      0.72 o 
  -5   2   4        3.37        3.72      0.22 o 
  -4   2   4        9.77        9.52      0.26 o 
  -3   2   4       71.62       75.77      0.69 o 
  -2   2   4      372.92      361.81      2.83 o 
  -1   2   4       94.01       96.22      0.89 o 
   0   2   4      121.07      136.92      1.03 o 
   1   2   4      293.03      329.53      2.15 o 
   2   2   4       76.29       90.43      0.75 o 
   3   2   4       84.90       70.81      0.66 o 
   4   2   4       29.23       28.57      0.48 o 
   5   2   4        8.40        5.65      0.36 o 
   6   2   4       89.32       86.36      1.26 o 
   7   2   4       11.28       10.29      0.55 o 
   8   2   4       99.85      102.33      2.16 o 
   9   2   4        0.00        0.67      0.52 o 
 -10   3   4        0.35       -0.43      1.30 o 
  -9   3   4        0.03       -0.73      0.73 o 
  -8   3   4        3.78        3.68      0.58 o 
  -7   3   4       13.23       14.03      0.58 o 
  -6   3   4       25.46       26.02      0.73 o 
  -5   3   4       12.74       11.60      0.39 o 
  -4   3   4       27.46       29.49      0.51 o 
  -3   3   4       11.41        8.52      0.21 o 
  -2   3   4        9.23        6.54      0.20 o 
  -1   3   4        2.37        2.45      0.22 o 
   0   3   4     1666.83     1756.27     13.72 o 
   1   3   4      728.75      811.52      5.50 o 
   2   3   4       53.83       61.60      0.60 o 
   3   3   4       50.10       53.33      0.58 o 
   4   3   4        0.26        0.34      0.15 o 
   5   3   4        0.17       -0.21      0.21 o 
   6   3   4        6.31        5.87      0.47 o 
   7   3   4       24.71       25.73      0.94 o 
   8   3   4      102.52      103.53      2.14 o 
   9   3   4        3.17        3.21      0.56 o 
  -9   4   4        2.08        0.37      0.63 o 
  -8   4   4        6.57        6.29      0.74 o 
  -7   4   4       33.46       35.88      1.01 o 
  -6   4   4       11.30       11.62      0.56 o 
  -5   4   4        9.69       10.69      0.39 o 
  -4   4   4        5.58        5.72      0.23 o 
  -3   4   4      201.27      211.97      2.06 o 
  -2   4   4       83.60       76.41      0.86 o 
  -1   4   4      128.93      137.73      1.23 o 
   0   4   4      103.41      112.32      1.12 o 
   1   4   4        0.46        0.50      0.14 o 
   2   4   4       69.90       73.71      0.68 o 
   3   4   4       37.51       42.29      0.58 o 
   4   4   4      129.62      114.56      1.45 o 
   5   4   4       11.92       12.57      0.52 o 
   6   4   4      126.85      128.75      1.96 o 
   7   4   4        2.58        2.08      0.45 o 
   8   4   4        3.75        3.36      0.58 o 
   9   4   4        0.30        0.72      0.53 o 
  -9   5   4        0.01       -0.06      0.63 o 
  -8   5   4        0.05       -0.53      0.53 o 
  -7   5   4        1.54        0.75      0.53 o 
  -6   5   4        0.04       -0.25      0.25 o 
  -5   5   4        0.11       -0.18      0.25 o 
  -4   5   4       22.25       22.76      0.57 o 
  -3   5   4      151.77      146.98      1.84 o 
  -2   5   4       48.65       45.57      0.96 o 
  -1   5   4       19.79       20.05      0.53 o 
   0   5   4       40.18       55.78      0.77 o 
   1   5   4       86.47       93.14      1.20 o 
   2   5   4       51.93       51.71      0.80 o 
   3   5   4       36.94       37.63      0.88 o 
   4   5   4      399.44      382.24      4.85 o 
   5   5   4      162.17      157.30      2.35 o 
   6   5   4       23.68       24.10      0.79 o 
   7   5   4        1.42        1.10      0.38 o 
   8   5   4        0.01        0.10      0.46 o 
   9   5   4        0.59       -0.43      0.57 o 
  -9   6   4        0.58        2.60      2.17 o 
  -8   6   4        0.47       -0.03      0.61 o 
  -7   6   4        0.10        0.11      0.56 o 
  -6   6   4        0.45       -0.26      0.33 o 
  -5   6   4        2.92        2.21      0.30 o 
  -4   6   4       43.82       46.92      0.77 o 
  -3   6   4        0.12        0.43      0.19 o 
  -2   6   4      106.47      101.82      1.56 o 
  -1   6   4        7.71        7.32      0.51 o 
   0   6   4        0.59        0.24      0.19 o 
   1   6   4       21.75       17.64      0.64 o 
   2   6   4       10.17        9.34      0.54 o 
   3   6   4       11.41       14.43      0.62 o 
   4   6   4       46.42       46.90      1.08 o 
   5   6   4        8.72        8.78      0.49 o 
   6   6   4        9.98       10.04      0.59 o 
   7   6   4       16.95       16.44      0.76 o 
   8   6   4        0.01        0.35      0.46 o 
  -8   7   4       11.36       12.40      2.72 o 
  -7   7   4        1.86        1.30      0.94 o 
  -6   7   4        8.72        7.12      0.70 o 
  -5   7   4        1.70        1.26      0.48 o 
  -4   7   4        0.05        0.09      0.32 o 
  -3   7   4       97.11       93.65      1.85 o 
  -2   7   4      229.67      237.35      3.71 o 
  -1   7   4       36.76       36.89      1.26 o 
   0   7   4      146.71      126.13      2.91 o 
   1   7   4       16.15       14.33      0.75 o 
   2   7   4        7.33        6.37      0.54 o 
   3   7   4       13.40       14.54      0.81 o 
   4   7   4        8.95       10.71      0.71 o 
   5   7   4       11.32       10.51      0.71 o 
   6   7   4        3.69        4.20      0.43 o 
   7   7   4        4.12        2.04      0.44 o 
   8   7   4        0.31       -0.87      0.87 o 
  -7   8   4       12.84       15.13      1.25 o 
  -6   8   4        2.46        1.39      0.58 o 
  -5   8   4        0.03       -0.34      0.34 o 
  -4   8   4        0.14       -0.56      0.56 o 
  -3   8   4        1.96        1.55      0.34 o 
  -2   8   4        0.12        0.41      0.28 o 
  -1   8   4       79.55       76.65      2.90 o 
   0   8   4        0.87       -0.60      0.60 o 
   1   8   4        0.21       -0.13      0.31 o 
   2   8   4       19.16       17.92      0.81 o 
   3   8   4        0.65        0.16      0.29 o 
   4   8   4        0.29        0.34      0.44 o 
   5   8   4        0.00       -0.32      0.43 o 
   6   8   4        1.20        0.66      0.54 o 
   7   8   4        0.07       -0.87      0.87 o 
  -6   9   4        0.12       -0.51      0.84 o 
  -5   9   4        0.86        0.53      0.67 o 
  -4   9   4        0.65        0.60      0.78 o 
  -3   9   4        4.76        4.76      0.58 o 
  -2   9   4       27.36       24.82      0.99 o 
  -1   9   4        0.98        1.79      0.56 o 
   0   9   4        4.47        1.85      0.48 o 
   1   9   4        0.24       -0.10      0.41 o 
   2   9   4        3.58        4.32      0.54 o 
   3   9   4        0.66        0.32      0.41 o 
   4   9   4        0.05       -0.26      0.63 o 
   5   9   4        1.04        1.16      0.54 o 
   6   9   4        0.16       -0.87      0.87 o 
  -5  10   4        1.74        1.74      0.92 o 
  -4  10   4        1.36        1.07      0.76 o 
  -3  10   4        5.66        8.82      0.95 o 
  -2  10   4        0.02        1.30      0.56 o 
  -1  10   4        0.34        1.58      0.68 o 
   0  10   4        0.04        0.20      0.37 o 
   1  10   4        2.17        1.80      0.36 o 
   2  10   4        9.09        9.61      0.65 o 
   3  10   4        2.07        1.37      0.54 o 
   4  10   4        2.01        1.99      0.63 o 
  -2  11   4        0.29        1.88      2.17 o 
  -1  11   4        0.00        1.56      0.87 o 
   0  11   4        0.03       -0.54      0.64 o 
   1  11   4        0.43        1.07      1.08 o 
   2  11   4        0.01       -0.39      0.63 o 
   3  11   4        0.32       -0.54      3.04 o 
  -1  12   4        0.33        2.17      0.87 o 
  -9   0   5        0.00        0.17      0.72 o 
  -7   0   5       55.94       61.97      1.50 o 
  -5   0   5       68.28       81.57      1.22 o 
  -3   0   5        6.51        7.03      0.33 o 
  -1   0   5      271.97      242.42      2.76 o 
   1   0   5      994.04      963.33      9.31 o 
   3   0   5      107.17      121.91      1.40 o 
   5   0   5       12.77       10.85      0.55 o 
   7   0   5        1.25        0.58      0.50 o 
   9   0   5        0.15        0.31      0.63 o 
 -10   1   5        0.00       -0.43      0.92 o 
  -9   1   5        1.33        0.79      0.52 o 
  -8   1   5       20.92       21.05      0.92 o 
  -7   1   5        3.87        3.84      0.36 o 
  -6   1   5      414.12      418.99      3.59 o 
  -5   1   5       72.38       74.85      0.87 o 
  -4   1   5        0.00       -0.07      0.22 o 
  -3   1   5       19.03       11.08      0.47 o 
  -2   1   5       91.52       85.63      0.77 o 
  -1   1   5       88.76       94.59      0.79 o 
   0   1   5      413.12      431.22      3.07 o 
   1   1   5      967.51      919.62      6.31 o 
   2   1   5      582.52      603.78      4.21 o 
   3   1   5       58.55       59.88      0.57 o 
   4   1   5       38.86       30.79      0.39 o 
   5   1   5       45.67       45.20      0.62 o 
   6   1   5       16.54       12.87      0.52 o 
   7   1   5        0.40        0.34      0.29 o 
   8   1   5        6.68        6.53      0.65 o 
   9   1   5        7.31        6.80      0.65 o 
 -10   2   5        0.01       -0.65      0.92 o 
  -9   2   5        1.23        0.71      0.52 o 
  -8   2   5        4.55        4.44      0.68 o 
  -7   2   5        0.36        0.68      0.32 o 
  -6   2   5        1.85        2.71      0.25 o 
  -5   2   5        4.78        4.29      0.23 o 
  -4   2   5        0.12        0.26      0.13 o 
  -3   2   5      133.44      134.80      1.09 o 
  -2   2   5       73.83       73.25      0.65 o 
  -1   2   5        5.47        7.10      0.18 o 
   0   2   5      237.27      262.99      1.93 o 
   1   2   5        0.12        1.62      0.11 o 
   2   2   5      141.86      154.46      1.16 o 
   3   2   5       14.61       15.34      0.28 o 
   4   2   5        2.37        1.93      0.18 o 
   5   2   5       36.73       31.82      0.64 o 
   6   2   5      245.22      232.51      2.74 o 
   7   2   5       21.30       21.26      0.68 o 
   8   2   5        3.53        3.31      0.61 o 
   9   2   5       13.80       15.35      0.99 o 
 -10   3   5        1.19       -0.65      1.09 o 
  -9   3   5       10.62        8.67      1.63 o 
  -8   3   5        0.03       -0.41      0.41 o 
  -7   3   5        2.10        1.53      0.34 o 
  -6   3   5        0.14       -0.24      0.24 o 
  -5   3   5        4.90        4.66      0.26 o 
  -4   3   5        0.11       -0.12      0.15 o 
  -3   3   5       29.46       33.01      0.54 o 
  -2   3   5       98.66       96.88      0.96 o 
  -1   3   5       64.36       69.43      0.75 o 
   0   3   5      143.34      171.63      1.47 o 
   1   3   5      638.81      719.48      4.78 o 
   2   3   5      121.02      110.68      0.92 o 
   3   3   5      165.02      145.19      1.42 o 
   4   3   5        4.87        4.64      0.30 o 
   5   3   5      127.30      126.11      1.62 o 
   6   3   5      102.12      106.96      1.51 o 
   7   3   5        6.78        8.58      0.54 o 
   8   3   5       34.83       35.03      1.02 o 
   9   3   5        0.12        0.80      0.48 o 
  -9   4   5        1.36        1.74      0.92 o 
  -8   4   5        1.41        1.43      0.51 o 
  -7   4   5        5.99        3.78      0.46 o 
  -6   4   5        0.65        0.85      0.46 o 
  -5   4   5       15.09       14.18      0.48 o 
  -4   4   5       14.19       13.58      0.41 o 
  -3   4   5      107.00      110.86      1.29 o 
  -2   4   5        2.09        2.76      0.18 o 
  -1   4   5       71.87       82.33      0.88 o 
   0   4   5      183.77      205.10      1.90 o 
   1   4   5       42.29       41.57      0.56 o 
   2   4   5        4.90        4.13      0.16 o 
   3   4   5       43.76       46.28      0.70 o 
   4   4   5       88.72       74.82      1.09 o 
   5   4   5        8.06        7.12      0.42 o 
   6   4   5       47.56       47.05      0.91 o 
   7   4   5        1.51        1.60      0.38 o 
   8   4   5        1.44        1.33      0.41 o 
   9   4   5        0.11       -0.13      0.51 o 
  -9   5   5        0.26        0.87      1.30 o 
  -8   5   5        0.30       -0.06      0.63 o 
  -7   5   5        2.44        1.68      0.52 o 
  -6   5   5        1.54        0.79      0.54 o 
  -5   5   5       26.11       26.06      0.99 o 
  -4   5   5        5.52        5.37      0.28 o 
  -3   5   5       52.65       52.34      0.83 o 
  -2   5   5       10.34       12.07      0.47 o 
  -1   5   5       46.68       48.24      0.68 o 
   0   5   5      125.05      123.19      1.32 o 
   1   5   5       11.76       12.69      0.41 o 
   2   5   5      243.82      219.25      2.59 o 
   3   5   5       43.76       44.75      0.91 o 
   4   5   5      217.62      216.04      2.78 o 
   5   5   5       49.34       47.96      1.01 o 
   6   5   5        8.50        8.72      0.57 o 
   7   5   5        0.04        0.46      0.42 o 
   8   5   5        4.32        4.37      0.57 o 
  -8   6   5        0.60       -0.55      0.69 o 
  -7   6   5        0.02       -0.22      0.56 o 
  -6   6   5        2.68        1.50      0.57 o 
  -5   6   5       33.00       33.22      0.95 o 
  -4   6   5       59.84       63.21      1.48 o 
  -3   6   5        3.80        5.41      0.42 o 
  -2   6   5      118.74      117.85      2.01 o 
  -1   6   5       22.07       23.72      0.53 o 
   0   6   5        0.15       -0.23      0.24 o 
   1   6   5        0.10       -0.13      0.27 o 
   2   6   5       76.78       71.67      1.56 o 
   3   6   5      206.21      184.41      2.86 o 
   4   6   5        1.04        0.72      0.26 o 
   5   6   5       14.91       12.66      0.59 o 
   6   6   5        2.84        2.26      0.41 o 
   7   6   5        1.00        1.01      0.41 o 
   8   6   5        1.24        0.22      0.65 o 
  -8   7   5        5.63        3.47      3.04 o 
  -7   7   5        3.44        1.82      0.98 o 
  -6   7   5        3.94        3.15      0.60 o 
  -5   7   5       19.33       16.97      0.75 o 
  -4   7   5       24.16       24.63      0.72 o 
  -3   7   5       66.60       67.82      1.24 o 
  -2   7   5      161.34      164.96      2.66 o 
  -1   7   5        1.04        0.10      0.49 o 
   0   7   5        0.09       -0.33      0.33 o 
   1   7   5       30.56       30.88      0.92 o 
   2   7   5        0.78        0.20      0.31 o 
   3   7   5       25.27       29.29      0.94 o 
   4   7   5        3.01        1.77      0.49 o 
   5   7   5       33.25       27.54      0.98 o 
   6   7   5        2.74        2.22      0.43 o 
   7   7   5        0.04        0.04      0.43 o 
  -7   8   5        1.87        0.36      1.35 o 
  -6   8   5        0.05       -0.46      0.46 o 
  -5   8   5        0.58       -0.53      0.53 o 
  -4   8   5        0.15        0.09      0.51 o 
  -3   8   5        1.38        1.65      0.35 o 
  -2   8   5       74.65       73.55      2.21 o 
  -1   8   5        5.32        5.54      0.53 o 
   0   8   5       35.93       27.49      1.26 o 
   1   8   5        1.66        0.95      0.29 o 
   2   8   5        3.04        2.13      0.35 o 
   3   8   5        6.73        7.71      0.54 o 
   4   8   5        0.52        0.62      0.51 o 
   5   8   5       14.77       13.45      0.76 o 
   6   8   5        0.45       -0.23      0.46 o 
   7   8   5        1.45       -0.43      0.87 o 
  -6   9   5        0.00       -0.69      0.69 o 
  -5   9   5        0.04       -0.60      0.67 o 
  -4   9   5        0.53        0.33      0.67 o 
  -3   9   5        0.00        0.12      0.34 o 
  -2   9   5       11.99       11.97      0.76 o 
  -1   9   5        3.77        5.02      0.56 o 
   0   9   5        3.75        3.01      0.67 o 
   1   9   5        4.96        5.82      0.56 o 
   2   9   5        1.56        1.48      0.44 o 
   3   9   5        1.03       -0.11      0.35 o 
   4   9   5        0.11       -0.30      0.63 o 
   5   9   5        4.38        5.72      0.57 o 
  -5  10   5        0.68        1.16      0.78 o 
  -4  10   5        0.30        0.63      0.67 o 
  -3  10   5        1.38        2.46      0.78 o 
  -2  10   5        1.65        2.26      0.74 o 
  -1  10   5        0.41        0.87      0.61 o 
   0  10   5       18.23       19.07      2.60 o 
   1  10   5        0.97        0.89      0.38 o 
   2  10   5       11.39       11.21      0.82 o 
   3  10   5        1.49        0.57      0.63 o 
   4  10   5        2.17        1.40      0.88 o 
  -2  11   5        0.00       -0.43      0.43 o 
  -1  11   5        0.02        0.36      1.14 o 
   0  11   5        2.70        2.41      0.87 o 
   1  11   5        1.95        2.99      0.56 o 
   2  11   5        8.79        9.61      1.77 o 
   3  11   5        0.80       -2.60      2.60 o 
 -10   0   6        0.35        1.30      1.30 o 
  -8   0   6      100.18      107.78      5.14 o 
  -6   0   6      510.69      509.39     10.22 o 
  -4   0   6        5.58        6.23      0.41 o 
  -2   0   6        2.38        2.36      0.19 o 
   0   0   6      115.40      128.31      1.52 o 
   2   0   6      212.93      244.42      2.56 o 
   4   0   6        3.58        2.17      0.21 o 
   6   0   6        6.46        6.08      0.57 o 
   8   0   6        0.10        0.99      0.63 o 
 -10   1   6        0.63        1.30      1.30 o 
  -9   1   6        2.84        2.26      0.58 o 
  -8   1   6       36.85       45.74      1.33 o 
  -7   1   6       11.50       13.51      0.88 o 
  -6   1   6       23.61       24.54      0.93 o 
  -5   1   6        2.15        1.69      0.23 o 
  -4   1   6       20.29       20.01      0.41 o 
  -3   1   6       92.36       93.39      0.84 o 
  -2   1   6      144.43      135.47      1.16 o 
  -1   1   6     1184.41     1137.13      8.27 o 
   0   1   6      392.77      405.72      3.01 o 
   1   1   6       19.10       22.07      0.29 o 
   2   1   6       35.67       38.98      0.44 o 
   3   1   6       52.04       50.23      0.54 o 
   4   1   6       25.70       22.68      0.37 o 
   5   1   6        2.01        1.41      0.23 o 
   6   1   6        1.96        2.10      0.33 o 
   7   1   6       13.69       15.30      0.75 o 
   8   1   6       14.71       17.32      0.85 o 
   9   1   6        1.20        1.30      0.45 o 
  -9   2   6        0.51        0.09      0.51 o 
  -8   2   6       15.56       17.19      1.10 o 
  -7   2   6        0.61        0.96      0.34 o 
  -6   2   6        2.17        1.64      0.26 o 
  -5   2   6        6.70        7.05      0.33 o 
  -4   2   6       51.14       52.27      0.65 o 
  -3   2   6       92.32       86.20      0.82 o 
  -2   2   6      115.46      131.93      1.13 o 
  -1   2   6      453.88      478.88      3.60 o 
   0   2   6       24.46       29.13      0.36 o 
   1   2   6      216.31      182.01      1.38 o 
   2   2   6       48.72       53.28      0.52 o 
   3   2   6      178.37      165.37      1.49 o 
   4   2   6      225.97      220.86      2.07 o 
   5   2   6        4.70        4.14      0.31 o 
   6   2   6      286.12      265.01      3.93 o 
   7   2   6        0.01        0.65      0.36 o 
   8   2   6        0.60        1.30      0.48 o 
   9   2   6        4.68        3.19      0.75 o 
  -9   3   6        2.76        3.25      1.38 o 
  -8   3   6        2.65        3.07      0.52 o 
  -7   3   6        1.70        1.00      0.39 o 
  -6   3   6        1.85        0.97      0.31 o 
  -5   3   6        1.50        1.51      0.23 o 
  -4   3   6        0.00       -0.06      0.18 o 
  -3   3   6        0.06        0.63      0.15 o 
  -2   3   6      492.47      486.01      4.19 o 
  -1   3   6      423.12      439.68      4.07 o 
   0   3   6        2.93        4.25      0.14 o 
   1   3   6        6.95        6.85      0.20 o 
   2   3   6       26.49       27.91      0.43 o 
   3   3   6       10.55        8.67      0.31 o 
   4   3   6        9.46        9.73      0.40 o 
   5   3   6       38.35       41.32      0.77 o 
   6   3   6      172.76      173.89      2.15 o 
   7   3   6       15.66       14.36      0.65 o 
   8   3   6        1.12        0.30      0.38 o 
   9   3   6        0.31        0.43      0.92 o 
  -9   4   6        3.50        2.17      0.92 o 
  -8   4   6        1.67        1.05      0.48 o 
  -7   4   6        4.64        2.68      0.48 o 
  -6   4   6        4.04        2.76      0.43 o 
  -5   4   6       38.41       40.39      1.03 o 
  -4   4   6        7.97        5.50      0.33 o 
  -3   4   6        8.61       10.62      0.39 o 
  -2   4   6        7.33        8.98      0.34 o 
  -1   4   6        4.46        6.33      0.26 o 
   0   4   6       12.87       12.05      0.32 o 
   1   4   6        2.35        1.56      0.15 o 
   2   4   6      145.83      123.76      1.29 o 
   3   4   6        5.36        8.39      0.45 o 
   4   4   6      115.51      114.54      1.50 o 
   5   4   6        5.60        4.35      0.35 o 
   6   4   6        2.20        1.56      0.35 o 
   7   4   6        1.11        0.68      0.34 o 
   8   4   6        0.15        0.27      0.38 o 
  -9   5   6        0.13       -0.43      1.30 o 
  -8   5   6        0.35        0.22      0.51 o 
  -7   5   6        2.91        0.72      0.47 o 
  -6   5   6        8.64        8.05      0.81 o 
  -5   5   6       40.82       42.74      1.06 o 
  -4   5   6        4.63        4.91      0.36 o 
  -3   5   6        0.86        0.72      0.24 o 
  -2   5   6        6.64        6.66      0.29 o 
  -1   5   6       30.31       35.19      0.63 o 
   0   5   6      110.19      100.94      1.30 o 
   1   5   6       12.62       16.06      0.51 o 
   2   5   6      481.06      448.90      5.20 o 
   3   5   6      294.89      278.78      3.14 o 
   4   5   6       62.78       62.20      1.00 o 
   5   5   6        0.16        0.48      0.27 o 
   6   5   6        0.27        0.22      0.34 o 
   7   5   6        0.62        0.46      0.40 o 
   8   5   6        1.55        1.44      0.48 o 
  -8   6   6        0.08       -0.43      0.63 o 
  -7   6   6        1.08       -0.16      0.50 o 
  -6   6   6       15.74       14.65      1.04 o 
  -5   6   6        2.02        2.37      0.44 o 
  -4   6   6       73.52       71.74      1.55 o 
  -3   6   6        1.77        1.17      0.40 o 
  -2   6   6        0.71        0.39      0.22 o 
  -1   6   6        5.95        4.54      0.28 o 
   0   6   6       72.68       64.61      1.07 o 
   1   6   6       20.85       24.57      0.93 o 
   2   6   6       90.78       92.49      1.60 o 
   3   6   6       17.04       11.42      0.60 o 
   4   6   6       38.69       34.63      1.03 o 
   5   6   6       29.21       28.57      0.85 o 
   6   6   6        2.24        2.14      0.43 o 
   7   6   6        0.61        0.69      0.48 o 
  -7   7   6        0.00       -0.31      0.63 o 
  -6   7   6        0.45        0.34      0.40 o 
  -5   7   6       30.77       33.12      1.57 o 
  -4   7   6       98.09      103.67      1.95 o 
  -3   7   6        5.17        4.74      0.39 o 
  -2   7   6       45.08       38.67      1.36 o 
  -1   7   6        3.01        3.61      0.31 o 
   0   7   6        0.00       -0.36      0.36 o 
   1   7   6        4.14        4.71      0.45 o 
   2   7   6       14.14       12.26      0.85 o 
   3   7   6       11.08        7.77      0.54 o 
   4   7   6       13.96       16.41      0.76 o 
   5   7   6        0.35        0.05      0.32 o 
   6   7   6        0.01        0.51      0.49 o 
   7   7   6        0.39        0.38      0.53 o 
  -6   8   6        0.00       -0.47      0.47 o 
  -5   8   6        1.16        0.76      0.34 o 
  -4   8   6        0.25        0.00      0.47 o 
  -3   8   6       15.40       16.99      0.76 o 
  -2   8   6        3.49        3.77      0.51 o 
  -1   8   6        0.00        0.00      0.35 o 
   0   8   6       14.58       14.94      0.58 o 
   1   8   6        0.31        0.29      0.42 o 
   2   8   6        0.57        0.51      0.29 o 
   3   8   6        0.42        0.10      0.50 o 
   4   8   6        3.21        2.19      0.54 o 
   5   8   6        0.69        1.42      0.46 o 
   6   8   6        0.17       -0.23      0.45 o 
  -6   9   6        0.35       -1.74      1.74 o 
  -5   9   6        0.70        0.77      1.20 o 
  -4   9   6       11.77       12.00      1.03 o 
  -3   9   6        1.34        2.06      0.50 o 
  -2   9   6        0.96        0.65      0.44 o 
  -1   9   6        0.97        1.01      0.50 o 
   0   9   6        3.06        3.48      0.34 o 
   1   9   6        0.46        0.29      0.61 o 
   2   9   6        0.05        0.11      0.35 o 
   3   9   6        1.38        1.27      0.76 o 
   4   9   6        0.02       -0.08      0.71 o 
   5   9   6        0.73        1.19      0.60 o 
  -4  10   6        0.23        0.30      0.67 o 
  -3  10   6        0.03        1.16      0.78 o 
  -2  10   6        0.52        1.02      0.56 o 
  -1  10   6        1.65        2.48      0.56 o 
   0  10   6        9.88       11.68      0.81 o 
   1  10   6        2.22        2.06      0.56 o 
   2  10   6        2.86        2.49      0.72 o 
   3  10   6        8.45        8.06      0.79 o 
  -3  11   6        0.00        1.74      1.30 o 
  -2  11   6        0.01       -0.43      0.87 o 
  -1  11   6        0.16        0.22      0.65 o 
   0  11   6        0.05        0.43      0.72 o 
   1  11   6        0.03        0.00      1.30 o 
  -9   0   7        3.03        2.60      1.30 o 
  -7   0   7        9.14       12.35      1.28 o 
  -5   0   7        0.00       -0.36      0.36 o 
  -3   0   7        0.00       -0.33      0.33 o 
  -1   0   7      182.71      175.74      2.13 o 
   1   0   7      101.62      116.35      1.37 o 
   3   0   7       58.64       48.90      0.78 o 
   5   0   7        1.78        0.87      0.39 o 
   7   0   7        2.51        2.34      0.63 o 
   9   0   7        0.85        0.87      0.87 o 
  -9   1   7        0.11        0.34      0.57 o 
  -8   1   7       62.48       68.00      5.01 o 
  -7   1   7        8.97       10.58      0.54 o 
  -6   1   7        0.05        0.04      0.24 o 
  -5   1   7        0.11       -0.22      0.22 o 
  -4   1   7       11.39        9.35      0.33 o 
  -3   1   7       54.34       59.97      0.70 o 
  -2   1   7      125.77      128.68      1.19 o 
  -1   1   7      182.13      189.35      1.57 o 
   0   1   7      170.21      179.35      1.49 o 
   1   1   7       15.19       17.54      0.28 o 
   2   1   7      101.36       91.64      0.82 o 
   3   1   7       42.21       38.79      0.45 o 
   4   1   7       67.20       58.80      0.69 o 
   5   1   7       15.74       14.57      0.50 o 
   6   1   7        2.59        2.13      0.36 o 
   7   1   7       24.22       21.58      0.91 o 
   8   1   7        0.00        0.00      0.45 o 
   9   1   7        0.14        0.43      0.87 o 
  -9   2   7        0.24        0.96      0.75 o 
  -8   2   7        1.79        1.74      0.45 o 
  -7   2   7        0.63        0.57      0.39 o 
  -6   2   7        0.66        0.17      0.22 o 
  -5   2   7       24.93       22.36      0.52 o 
  -4   2   7       50.41       49.16      0.67 o 
  -3   2   7        0.41        0.63      0.14 o 
  -2   2   7      190.05      204.76      1.81 o 
  -1   2   7        0.02       -0.14      0.14 o 
   0   2   7       35.87       41.41      0.51 o 
   1   2   7       23.70       22.09      0.35 o 
   2   2   7       24.82       17.73      0.32 o 
   3   2   7      100.75       92.01      0.96 o 
   4   2   7      607.65      567.34      5.09 o 
   5   2   7       87.16       80.61      1.13 o 
   6   2   7        0.34        0.34      0.32 o 
   7   2   7       23.93       21.21      0.91 o 
   8   2   7        2.48        2.31      0.48 o 
  -9   3   7        0.95        0.87      0.72 o 
  -8   3   7        0.37        0.07      0.48 o 
  -7   3   7        0.41       -0.27      0.39 o 
  -6   3   7        0.47        0.06      0.28 o 
  -5   3   7        4.24        4.31      0.35 o 
  -4   3   7       46.93       45.54      0.74 o 
  -3   3   7       52.23       52.80      0.75 o 
  -2   3   7       40.50       35.88      0.55 o 
  -1   3   7      103.50      114.78      1.18 o 
   0   3   7       45.89       47.84      0.56 o 
   1   3   7       96.87       92.11      0.98 o 
   2   3   7       18.62       20.27      0.43 o 
   3   3   7      184.97      177.75      1.76 o 
   4   3   7      235.49      231.31      2.42 o 
   5   3   7        8.35        7.80      0.38 o 
   6   3   7       29.39       28.58      0.82 o 
   7   3   7        0.60        0.64      0.38 o 
   8   3   7        0.02        0.50      0.48 o 
  -8   4   7        0.03       -0.43      0.48 o 
  -7   4   7        4.09        2.38      0.48 o 
  -6   4   7        0.16       -0.31      0.41 o 
  -5   4   7       20.57       21.85      0.64 o 
  -4   4   7        0.97        0.91      0.21 o 
  -3   4   7        2.12        1.57      0.23 o 
  -2   4   7       24.95       27.37      0.59 o 
  -1   4   7        1.66        1.35      0.17 o 
   0   4   7        3.82        4.93      0.22 o 
   1   4   7       16.68       19.54      0.53 o 
   2   4   7       59.51       54.17      0.76 o 
   3   4   7        0.04       -0.19      0.19 o 
   4   4   7       59.65       58.36      0.87 o 
   5   4   7        1.05        0.82      0.26 o 
   6   4   7        1.28        1.57      0.26 o 
   7   4   7        0.06       -0.09      0.36 o 
   8   4   7        0.09        0.65      0.40 o 
  -9   5   7        0.31       -0.43      0.87 o 
  -8   5   7        0.00       -0.09      0.51 o 
  -7   5   7        6.48        5.53      0.66 o 
  -6   5   7        1.24        0.60      0.49 o 
  -5   5   7        9.40        7.51      0.43 o 
  -4   5   7        1.36        1.58      0.25 o 
  -3   5   7        2.37        3.62      0.29 o 
  -2   5   7       23.87       25.36      0.65 o 
  -1   5   7        3.22        2.32      0.25 o 
   0   5   7      250.16      233.70      2.61 o 
   1   5   7       12.23       15.37      0.54 o 
   2   5   7      147.54      152.91      2.20 o 
   3   5   7       37.43       35.09      0.71 o 
   4   5   7        9.88        9.29      0.42 o 
   5   5   7        0.69        0.58      0.21 o 
   6   5   7       14.19       15.15      0.60 o 
   7   5   7        0.00        0.58      0.42 o 
   8   5   7        0.00       -0.14      0.75 o 
  -8   6   7        0.81        1.30      0.92 o 
  -7   6   7       14.96       15.19      0.99 o 
  -6   6   7       23.84       25.49      1.63 o 
  -5   6   7        0.87        0.80      0.48 o 
  -4   6   7       42.04       43.17      0.93 o 
  -3   6   7        7.32        8.15      0.49 o 
  -2   6   7        5.87        5.85      0.37 o 
  -1   6   7        0.00        0.71      0.25 o 
   0   6   7       53.28       54.36      0.92 o 
   1   6   7      319.24      282.60      3.87 o 
   2   6   7        0.05       -0.27      0.27 o 
   3   6   7        4.17        2.66      0.41 o 
   4   6   7        1.56        0.84      0.32 o 
   5   6   7        0.48        0.80      0.31 o 
   6   6   7        6.06        4.79      0.47 o 
   7   6   7        8.92        9.69      0.91 o 
  -7   7   7        4.91        3.29      0.59 o 
  -6   7   7        7.79        6.49      0.91 o 
  -5   7   7       15.13       17.11      0.95 o 
  -4   7   7       32.95       34.78      1.44 o 
  -3   7   7        0.00       -0.30      0.45 o 
  -2   7   7        0.03        0.00      0.25 o 
  -1   7   7       25.73       24.74      0.74 o 
   0   7   7        3.30        2.52      0.31 o 
   1   7   7       33.56       36.21      0.94 o 
   2   7   7        1.45        1.67      0.32 o 
   3   7   7       36.15       27.97      1.04 o 
   4   7   7        2.39        1.20      0.45 o 
   5   7   7        0.36        1.32      0.45 o 
   6   7   7        1.03        1.26      0.57 o 
   7   7   7        0.00       -0.43      0.87 o 
  -6   8   7        1.36       -0.14      1.00 o 
  -5   8   7        0.03       -0.23      0.35 o 
  -4   8   7       19.18       19.03      0.72 o 
  -3   8   7        2.78        3.11      0.45 o 
  -2   8   7        7.44        5.56      0.33 o 
  -1   8   7        0.96        0.99      0.26 o 
   0   8   7        1.07        0.62      0.26 o 
   1   8   7        8.11        8.71      0.70 o 
   2   8   7        2.58        1.83      0.36 o 
   3   8   7       10.91       10.45      0.65 o 
   4   8   7        0.01        0.39      0.35 o 
   5   8   7        1.19        0.56      0.48 o 
   6   8   7        0.15       -0.26      0.72 o 
  -5   9   7        0.19        0.56      0.60 o 
  -4   9   7        6.60        8.07      1.12 o 
  -3   9   7        0.22        0.82      0.56 o 
  -2   9   7        6.01        6.14      0.63 o 
  -1   9   7        5.77        5.82      0.74 o 
   0   9   7        0.54        0.22      0.27 o 
   1   9   7        3.68        2.37      0.47 o 
   2   9   7        0.11       -0.27      0.27 o 
   3   9   7       10.47       12.67      0.79 o 
   4   9   7        1.87        2.33      0.54 o 
   5   9   7       11.93       19.53      3.04 o 
  -4  10   7        0.41        2.60      1.30 o 
  -3  10   7        0.08        1.59      0.78 o 
  -2  10   7        9.55       10.55      0.95 o 
  -1  10   7        0.27        0.87      0.61 o 
   0  10   7        9.01       10.41      0.75 o 
   1  10   7        0.89        1.21      0.34 o 
   2  10   7        2.25        2.33      0.47 o 
   3  10   7        0.01       -2.17      2.17 o 
   4  10   7        1.12       -2.17      2.17 o 
  -2  11   7        0.56        0.43      0.87 o 
  -1  11   7        1.69        0.87      1.30 o 
   0  11   7        3.27        3.91      1.74 o 
  -8   0   8       48.11       65.98      3.91 o 
  -6   0   8        1.62        1.33      0.41 o 
  -4   0   8        6.89        5.72      0.41 o 
  -2   0   8       30.46       28.51      0.70 o 
   0   0   8       44.93       50.80      0.81 o 
   2   0   8        0.24        0.23      0.16 o 
   4   0   8        1.00        0.60      0.25 o 
   6   0   8        5.59        5.30      0.57 o 
   8   0   8        3.32        4.98      0.89 o 
  -9   1   8        1.95        1.30      1.30 o 
  -8   1   8        4.07        4.44      0.50 o 
  -7   1   8        0.00        0.39      0.34 o 
  -6   1   8        0.05       -0.22      0.22 o 
  -5   1   8        7.70        8.21      0.37 o 
  -4   1   8        5.41        5.31      0.29 o 
  -3   1   8      191.04      181.30      1.89 o 
  -2   1   8      102.80       93.27      1.00 o 
  -1   1   8       13.59       17.17      0.36 o 
   0   1   8       24.90       23.82      0.40 o 
   1   1   8        4.47        4.47      0.20 o 
   2   1   8      135.01      122.58      1.10 o 
   3   1   8       18.12       14.89      0.39 o 
   4   1   8        0.68       -0.09      0.20 o 
   5   1   8       17.44       16.21      0.61 o 
   6   1   8       31.31       34.57      0.96 o 
   7   1   8        0.75        1.07      0.40 o 
   8   1   8        0.37        0.51      0.52 o 
  -9   2   8        0.50        1.45      0.95 o 
  -8   2   8        0.24        0.22      0.45 o 
  -7   2   8        0.06       -0.39      0.39 o 
  -6   2   8        9.52        9.59      0.53 o 
  -5   2   8       49.01       45.17      0.99 o 
  -4   2   8       31.62       34.63      0.64 o 
  -3   2   8      142.90      140.91      1.35 o 
  -2   2   8        4.54        5.30      0.28 o 
  -1   2   8       87.81       87.09      0.97 o 
   0   2   8       10.58       10.15      0.29 o 
   1   2   8      363.78      349.28      2.80 o 
   2   2   8      384.51      378.67      3.03 o 
   3   2   8        2.03        4.61      0.29 o 
   4   2   8      404.81      363.71      3.60 o 
   5   2   8        6.11        5.07      0.36 o 
   6   2   8        6.15        6.31      0.57 o 
   7   2   8       13.29       10.73      0.73 o 
   8   2   8        1.87        1.40      0.48 o 
  -9   3   8        0.04        0.29      0.75 o 
  -8   3   8        0.09        0.08      0.52 o 
  -7   3   8        0.00       -0.44      0.44 o 
  -6   3   8        2.49        1.76      0.40 o 
  -5   3   8        0.00        0.04      0.21 o 
  -4   3   8       47.03       48.38      0.88 o 
  -3   3   8       81.42       80.57      1.05 o 
  -2   3   8        0.12        0.09      0.17 o 
  -1   3   8        1.89        2.27      0.20 o 
   0   3   8       34.73       35.43      0.58 o 
   1   3   8       27.22       25.21      0.45 o 
   2   3   8       31.12       31.24      0.56 o 
   3   3   8       12.40       16.83      0.49 o 
   4   3   8      114.18      118.74      1.46 o 
   5   3   8       28.24       23.75      0.60 o 
   6   3   8        0.83        0.39      0.33 o 
   7   3   8        6.82        6.87      0.58 o 
   8   3   8        0.07        0.08      0.52 o 
  -8   4   8        0.42        0.48      0.51 o 
  -7   4   8        5.65        4.79      0.91 o 
  -6   4   8        0.02       -0.36      0.36 o 
  -5   4   8        1.67        0.60      0.26 o 
  -4   4   8        0.00       -0.24      0.24 o 
  -3   4   8        1.36        1.75      0.22 o 
  -2   4   8        1.72        1.45      0.23 o 
  -1   4   8       10.52        9.34      0.40 o 
   0   4   8       68.87       67.90      0.94 o 
   1   4   8        0.01        0.14      0.23 o 
   2   4   8       27.74       26.32      0.54 o 
   3   4   8       11.41        9.97      0.40 o 
   4   4   8        0.13        0.25      0.20 o 
   5   4   8        4.48        4.38      0.32 o 
   6   4   8        0.11        0.04      0.32 o 
   7   4   8        0.30        0.02      0.34 o 
   8   4   8        0.03        0.00      1.30 o 
  -8   5   8        2.76        2.12      0.64 o 
  -7   5   8        7.04        5.91      0.97 o 
  -6   5   8        0.15        0.10      0.44 o 
  -5   5   8        0.11       -0.25      0.25 o 
  -4   5   8        0.88        0.31      0.23 o 
  -3   5   8        2.29        2.46      0.28 o 
  -2   5   8       52.58       51.39      0.90 o 
  -1   5   8        2.38        2.80      0.29 o 
   0   5   8      273.02      253.24      3.03 o 
   1   5   8      212.57      206.02      2.70 o 
   2   5   8       77.85       71.29      1.13 o 
   3   5   8        3.13        3.21      0.33 o 
   4   5   8        4.40        4.03      0.34 o 
   5   5   8        0.24        0.75      0.28 o 
   6   5   8        2.37        3.31      0.38 o 
   7   5   8       17.24       19.28      1.16 o 
   8   5   8       10.83        9.12      1.74 o 
  -7   6   8        0.91        0.38      0.57 o 
  -6   6   8       22.18       23.30      1.81 o 
  -5   6   8        0.00       -0.28      0.36 o 
  -4   6   8        0.01       -0.25      0.25 o 
  -3   6   8        0.00        0.07      0.31 o 
  -2   6   8       87.79       78.03      2.30 o 
  -1   6   8        9.32        9.50      0.55 o 
   0   6   8       58.92       61.16      1.16 o 
   1   6   8       11.92        6.76      0.36 o 
   2   6   8       39.25       33.13      0.82 o 
   3   6   8       20.73       22.11      0.72 o 
   4   6   8       12.73       13.16      0.65 o 
   5   6   8        1.16        1.81      0.38 o 
   6   6   8        4.54        3.98      0.43 o 
   7   6   8        0.22        1.09      0.92 o 
  -6   7   8       23.85       24.79      1.39 o 
  -5   7   8        0.07        0.01      0.43 o 
  -4   7   8        5.68        4.74      0.50 o 
  -3   7   8        0.70        0.45      0.38 o 
  -2   7   8        1.35        1.19      0.25 o 
  -1   7   8        1.76        1.36      0.25 o 
   0   7   8        5.02        4.13      0.41 o 
   1   7   8        3.59        2.63      0.39 o 
   2   7   8       17.89       19.35      0.81 o 
   3   7   8        0.40        1.89      0.41 o 
   4   7   8        1.62        1.72      0.45 o 
   5   7   8        0.76        0.41      0.46 o 
   6   7   8        1.17        0.76      0.47 o 
  -5   8   8        2.09        1.33      0.69 o 
  -4   8   8        2.52        2.47      0.49 o 
  -3   8   8        0.36        0.28      0.35 o 
  -2   8   8        3.90        4.29      0.45 o 
  -1   8   8        2.17        2.55      0.31 o 
   0   8   8        0.15        0.12      0.26 o 
   1   8   8        0.82        0.07      0.27 o 
   2   8   8        1.20        0.72      0.27 o 
   3   8   8        1.55        3.10      0.45 o 
   4   8   8        1.57        2.14      0.45 o 
   5   8   8        2.36        4.09      0.63 o 
  -5   9   8        0.52        1.18      1.74 o 
  -4   9   8        0.00        0.00      0.92 o 
  -3   9   8        1.22        2.04      0.81 o 
  -2   9   8        2.22        2.28      0.32 o 
  -1   9   8        0.02        0.07      0.27 o 
   0   9   8        0.00       -0.38      0.38 o 
   1   9   8        0.58        0.72      0.31 o 
   2   9   8        0.78        1.66      0.47 o 
   3   9   8        0.08        0.39      0.47 o 
   4   9   8        7.46       14.33      2.60 o 
  -3  10   8        0.44        0.00      0.61 o 
  -2  10   8        5.49        6.76      1.17 o 
  -1  10   8        1.56        2.12      0.34 o 
   0  10   8        3.22        4.26      0.47 o 
   1  10   8        8.03        8.92      0.76 o 
  -7   0   9        0.00       -0.41      0.41 o 
  -5   0   9        3.38        2.20      0.41 o 
  -3   0   9       31.53       29.16      0.96 o 
  -1   0   9       33.97       31.74      0.75 o 
   1   0   9       30.22       27.04      0.62 o 
   3   0   9        0.21       -0.20      0.20 o 
   5   0   9       19.25       19.49      1.02 o 
   7   0   9        3.58        3.99      0.81 o 
  -9   1   9        1.38        3.04      1.30 o 
  -8   1   9        0.02       -0.28      0.45 o 
  -7   1   9        1.10        0.43      0.66 o 
  -6   1   9        0.13       -0.31      0.31 o 
  -5   1   9       14.83       16.04      0.51 o 
  -4   1   9       17.31       17.54      0.51 o 
  -3   1   9       16.86       16.15      0.48 o 
  -2   1   9       29.54       31.82      0.62 o 
  -1   1   9        3.06        3.48      0.25 o 
   0   1   9      127.29      119.23      1.18 o 
   1   1   9        1.24        2.23      0.19 o 
   2   1   9      123.52      105.89      1.06 o 
   3   1   9       34.32       32.77      0.73 o 
   4   1   9        1.07        1.34      0.25 o 
   5   1   9       42.20       35.66      1.05 o 
   6   1   9        3.65        3.33      0.48 o 
   7   1   9        1.58        2.14      0.48 o 
   8   1   9        0.45        0.12      0.63 o 
  -9   2   9        0.17       -1.30      1.30 o 
  -8   2   9        1.06        0.84      0.55 o 
  -7   2   9        4.18        2.79      0.42 o 
  -6   2   9        8.81        8.46      0.57 o 
  -5   2   9        0.11        0.43      0.26 o 
  -4   2   9       50.83       57.03      0.93 o 
  -3   2   9        2.76        2.65      0.31 o 
  -2   2   9        0.89        1.23      0.19 o 
  -1   2   9        0.73        0.73      0.16 o 
   0   2   9       65.49       62.86      0.83 o 
   1   2   9       77.06       74.29      0.90 o 
   2   2   9      523.08      500.22      4.25 o 
   3   2   9      152.17      136.04      1.42 o 
   4   2   9       12.14       12.85      0.43 o 
   5   2   9       13.95       11.00      0.58 o 
   6   2   9       14.64       16.08      0.85 o 
   7   2   9        0.00        0.93      0.48 o 
   8   2   9        0.24        0.65      0.92 o 
  -8   3   9        0.29       -0.14      0.48 o 
  -7   3   9        2.06        1.45      0.48 o 
  -6   3   9       10.93       10.34      0.80 o 
  -5   3   9       21.22       21.13      1.00 o 
  -4   3   9        6.50        5.41      0.38 o 
  -3   3   9        3.06        2.29      0.27 o 
  -2   3   9        2.69        3.22      0.25 o 
  -1   3   9        7.00        7.96      0.35 o 
   0   3   9        3.90        2.65      0.23 o 
   1   3   9       73.49       73.54      0.94 o 
   2   3   9      215.60      215.07      2.17 o 
   3   3   9       14.68       10.96      0.46 o 
   4   3   9        3.94        4.20      0.32 o 
   5   3   9        4.65        4.29      0.34 o 
   6   3   9        0.06       -0.07      0.36 o 
   7   3   9        1.73        1.30      0.48 o 
   8   3   9        0.04        0.87      1.30 o 
  -8   4   9        0.05       -0.13      0.51 o 
  -7   4   9        2.41        1.70      0.49 o 
  -6   4   9        0.25       -0.08      0.39 o 
  -5   4   9        0.07       -0.30      0.30 o 
  -4   4   9        0.99        0.50      0.27 o 
  -3   4   9        0.04       -0.23      0.23 o 
  -2   4   9        1.51        1.29      0.25 o 
  -1   4   9        0.00       -0.24      0.24 o 
   0   4   9       42.86       40.16      0.83 o 
   1   4   9        4.92        4.77      0.32 o 
   2   4   9       27.84       29.87      0.61 o 
   3   4   9        4.78        3.70      0.33 o 
   4   4   9        8.37        9.53      0.46 o 
   5   4   9        2.68        2.03      0.32 o 
   6   4   9        0.77        1.04      0.38 o 
   7   4   9        1.97        1.60      0.50 o 
  -8   5   9        2.04        0.43      1.04 o 
  -7   5   9        1.73        0.51      0.49 o 
  -6   5   9        0.15       -0.47      0.70 o 
  -5   5   9        0.01       -0.30      0.30 o 
  -4   5   9        0.10        0.00      0.35 o 
  -3   5   9        0.58        0.33      0.36 o 
  -2   5   9      117.45      121.63      1.77 o 
  -1   5   9        0.00        1.12      0.29 o 
   0   5   9       41.57       46.17      0.95 o 
   1   5   9       15.75       14.55      0.78 o 
   2   5   9        0.73        0.33      0.25 o 
   3   5   9        5.59        5.16      0.35 o 
   4   5   9       13.22       14.08      0.54 o 
   5   5   9        0.15        0.06      0.24 o 
   6   5   9        0.03        0.27      0.44 o 
   7   5   9        0.10        0.22      0.92 o 
  -7   6   9        0.07       -0.10      1.05 o 
  -6   6   9        7.48        7.61      1.24 o 
  -5   6   9        0.78        0.00      0.49 o 
  -4   6   9        6.48        6.35      0.43 o 
  -3   6   9        1.16        2.68      0.39 o 
  -2   6   9       26.17       28.66      0.81 o 
  -1   6   9      189.18      177.91      3.20 o 
   0   6   9        4.68        3.62      0.41 o 
   1   6   9        0.11        1.06      0.22 o 
   2   6   9        0.01        0.37      0.26 o 
   3   6   9        0.34        0.06      0.31 o 
   4   6   9        8.25        8.32      0.88 o 
   5   6   9       12.39       12.72      0.63 o 
   6   6   9       28.84       38.54      1.29 o 
  -6   7   9        4.57        3.31      1.01 o 
  -5   7   9        0.01       -0.29      0.49 o 
  -4   7   9        0.59        0.19      0.32 o 
  -3   7   9        8.25        8.43      0.64 o 
  -2   7   9        2.01        1.74      0.39 o 
  -1   7   9       19.43       20.65      0.65 o 
   0   7   9        7.16        6.93      0.42 o 
   1   7   9       18.71       14.47      0.76 o 
   2   7   9        0.40        0.00      0.38 o 
   3   7   9        1.27        2.38      0.54 o 
   4   7   9        6.61        7.06      0.66 o 
   5   7   9        0.01       -0.02      0.45 o 
   6   7   9        0.09        0.43      0.61 o 
  -5   8   9        0.39       -0.45      0.45 o 
  -4   8   9        0.89        0.88      0.36 o 
  -3   8   9        0.19        0.53      0.40 o 
  -2   8   9        0.06        0.00      0.26 o 
  -1   8   9        2.64        2.47      0.39 o 
   0   8   9        1.87        1.23      0.31 o 
   1   8   9        3.27        3.38      0.47 o 
   2   8   9        1.61        2.55      0.47 o 
   3   8   9        0.59       -0.22      0.27 o 
   4   8   9        0.74        0.89      0.52 o 
   5   8   9        0.12        5.21      1.30 o 
  -4   9   9        3.65        3.19      1.50 o 
  -3   9   9        2.70        2.99      0.43 o 
  -2   9   9        0.27        0.56      0.45 o 
  -1   9   9        5.06        4.54      0.48 o 
   0   9   9        0.03       -0.07      0.27 o 
   1   9   9       12.80       15.54      0.94 o 
   2   9   9        3.30        3.70      0.51 o 
  -3  10   9        0.00        0.43      0.87 o 
  -2  10   9        3.69        3.47      1.30 o 
  -1  10   9        0.06       -0.87      0.87 o 
  -8   0  10        0.18        1.30      1.30 o 
  -6   0  10        2.94        1.74      0.48 o 
  -4   0  10        6.24        5.73      0.60 o 
  -2   0  10        0.05       -0.27      0.27 o 
   0   0  10        6.50        6.59      0.39 o 
   2   0  10        8.18        9.33      0.45 o 
   4   0  10        6.74        5.75      0.57 o 
   6   0  10        1.81        3.51      0.67 o 
   8   0  10        8.29        7.38      1.30 o 
  -8   1  10        0.05        0.47      0.52 o 
  -7   1  10        0.66        0.30      0.36 o 
  -6   1  10        0.04       -0.21      0.34 o 
  -5   1  10       26.57       28.12      0.88 o 
  -4   1  10       11.63       10.89      0.47 o 
  -3   1  10        3.46        3.74      0.31 o 
  -2   1  10       26.68       23.35      0.53 o 
  -1   1  10        3.59        2.49      0.27 o 
   0   1  10      158.80      149.04      1.65 o 
   1   1  10       40.77       39.70      0.72 o 
   2   1  10        9.08        8.85      0.36 o 
   3   1  10        2.93        1.93      0.21 o 
   4   1  10       18.15       20.99      0.64 o 
   5   1  10        1.67        1.98      0.45 o 
   6   1  10        0.01        0.46      0.42 o 
   7   1  10       17.97       19.70      1.12 o 
  -8   2  10        1.67        1.14      0.52 o 
  -7   2  10       14.10       13.18      0.97 o 
  -6   2  10        4.18        4.31      0.41 o 
  -5   2  10       24.61       23.94      0.81 o 
  -4   2  10        2.92        2.29      0.34 o 
  -3   2  10        5.67        6.13      0.34 o 
  -2   2  10        2.51        2.08      0.28 o 
  -1   2  10      165.02      164.43      1.90 o 
   0   2  10      323.24      322.10      3.37 o 
   1   2  10        6.93       10.78      0.59 o 
   2   2  10      230.08      207.39      2.15 o 
   3   2  10       36.47       32.31      0.70 o 
   4   2  10        5.81        6.86      0.45 o 
   5   2  10       11.93        8.55      0.57 o 
   6   2  10        5.21        6.06      0.63 o 
   7   2  10       13.74       18.64      0.94 o 
  -8   3  10        0.95        0.74      0.54 o 
  -7   3  10        0.00       -0.48      0.48 o 
  -6   3  10        1.29        1.35      0.43 o 
  -5   3  10        6.42        6.88      0.42 o 
  -4   3  10        0.09       -0.28      0.28 o 
  -3   3  10        1.12        0.82      0.24 o 
  -2   3  10        4.34        4.61      0.33 o 
  -1   3  10       12.95       13.34      0.58 o 
   0   3  10       31.79       31.67      0.63 o 
   1   3  10        1.19        1.34      0.28 o 
   2   3  10       25.07       28.34      0.63 o 
   3   3  10       18.61       14.83      0.52 o 
   4   3  10        3.14        1.16      0.26 o 
   5   3  10       15.68       16.72      0.76 o 
   6   3  10        1.76        1.74      0.48 o 
   7   3  10        2.79        4.16      0.68 o 
  -7   4  10        0.69       -0.22      0.56 o 
  -6   4  10        0.01       -0.42      0.42 o 
  -5   4  10        0.14       -0.09      0.34 o 
  -4   4  10        1.11        1.20      0.37 o 
  -3   4  10        1.14        0.62      0.36 o 
  -2   4  10       14.10       17.62      0.93 o 
  -1   4  10        0.07       -0.22      0.22 o 
   0   4  10        0.97        1.29      0.33 o 
   1   4  10        4.38        4.49      0.34 o 
   2   4  10        3.76        3.96      0.34 o 
   3   4  10        8.62        9.62      0.45 o 
   4   4  10        0.82        1.66      0.27 o 
   5   4  10        0.00        0.17      0.28 o 
   6   4  10        0.30        0.65      0.45 o 
  -7   5  10        0.08       -0.49      0.49 o 
  -6   5  10        0.14       -0.62      0.62 o 
  -5   5  10        0.10       -0.50      0.50 o 
  -4   5  10       11.83       11.56      0.64 o 
  -3   5  10       12.64       15.91      0.70 o 
  -2   5  10       93.50       92.69      1.91 o 
  -1   5  10       62.68       62.13      1.55 o 
   0   5  10       34.09       32.01      0.81 o 
   1   5  10        2.00        1.57      0.42 o 
   2   5  10        9.77        9.00      0.52 o 
   3   5  10        3.49        4.00      0.36 o 
   4   5  10        3.04        5.44      0.37 o 
   5   5  10       17.89       24.34      0.76 o 
   6   5  10       18.27       20.82      1.13 o 
  -7   6  10        0.10       -1.74      1.74 o 
  -6   6  10        0.44       -0.51      0.51 o 
  -5   6  10        0.16       -0.33      0.47 o 
  -4   6  10       39.11       38.39      1.03 o 
  -3   6  10        1.19        1.72      0.39 o 
  -2   6  10       16.23       18.65      0.65 o 
  -1   6  10        3.14        1.53      0.42 o 
   0   6  10       12.34       10.86      0.61 o 
   1   6  10        8.21        8.50      0.46 o 
   2   6  10       11.38        9.82      0.61 o 
   3   6  10        2.20        3.04      0.41 o 
   4   6  10        9.64        8.65      0.61 o 
   5   6  10        1.83        2.64      0.41 o 
   6   6  10        0.57        3.72      1.74 o 
  -5   7  10        0.58        0.25      0.72 o 
  -4   7  10        1.33        0.90      0.48 o 
  -3   7  10        6.51        5.14      0.48 o 
  -2   7  10        0.17        0.00      0.26 o 
  -1   7  10        0.35        0.49      0.25 o 
   0   7  10        6.98        6.97      0.45 o 
   1   7  10        0.09        0.56      0.27 o 
   2   7  10        3.25        2.70      0.41 o 
   3   7  10        0.99        1.50      0.47 o 
   4   7  10        1.99        1.42      0.47 o 
   5   7  10        3.26        3.67      0.56 o 
  -4   8  10        0.55        0.31      0.41 o 
  -3   8  10        1.00        1.06      0.62 o 
  -2   8  10        0.00        0.19      0.32 o 
  -1   8  10        0.17       -0.11      0.25 o 
   0   8  10        0.02        0.25      0.26 o 
   1   8  10        2.20        3.60      0.60 o 
   2   8  10        2.47        3.30      0.51 o 
   3   8  10        1.38        1.85      0.47 o 
  -3   9  10        0.05        0.29      0.50 o 
  -2   9  10        0.09        0.12      0.47 o 
  -1   9  10        0.09        0.54      0.32 o 
   0   9  10        1.07        2.25      0.47 o 
   1   9  10        0.18        0.52      0.72 o 
  -7   0  11        1.55        0.99      0.99 o 
  -5   0  11        4.94        4.07      0.72 o 
  -3   0  11        3.42        2.80      0.75 o 
  -1   0  11        0.00       -0.44      0.44 o 
   1   0  11        0.46       -0.12      0.26 o 
   3   0  11       20.93       22.44      0.80 o 
   5   0  11       16.20       16.52      1.25 o 
   7   0  11        0.30        1.30      1.30 o 
  -8   1  11        0.01       -0.43      0.87 o 
  -7   1  11        2.93        3.00      0.46 o 
  -6   1  11        2.28        1.85      0.38 o 
  -5   1  11        2.82        1.87      0.36 o 
  -4   1  11        2.41        1.99      0.36 o 
  -3   1  11        8.62       10.28      0.65 o 
  -2   1  11       90.32       87.40      1.81 o 
  -1   1  11        4.47        4.11      0.36 o 
   0   1  11       69.23       59.98      0.98 o 
   1   1  11       15.07       12.94      0.50 o 
   2   1  11        4.13        4.55      0.30 o 
   3   1  11       31.30       27.59      0.63 o 
   4   1  11       15.77       16.50      0.78 o 
   5   1  11       12.97       16.04      0.85 o 
   6   1  11        6.31        6.20      0.67 o 
   7   1  11        1.69        2.17      0.92 o 
  -8   2  11        0.64        0.06      0.63 o 
  -7   2  11        0.01        0.08      0.42 o 
  -6   2  11        7.18        7.77      0.52 o 
  -5   2  11        1.75        1.87      0.36 o 
  -4   2  11        0.26       -0.21      0.36 o 
  -3   2  11        3.03        2.86      0.34 o 
  -2   2  11       49.10       53.97      1.00 o 
  -1   2  11       12.90       14.99      0.52 o 
   0   2  11      160.27      161.17      1.96 o 
   1   2  11       97.19       91.27      1.38 o 
   2   2  11       11.64       13.80      0.54 o 
   3   2  11        1.94        1.04      0.25 o 
   4   2  11       18.70       20.93      0.67 o 
   5   2  11        2.12        3.27      0.50 o 
   6   2  11        2.58        2.28      0.53 o 
   7   2  11       14.04       20.40      1.84 o 
  -7   3  11        4.73        2.78      0.70 o 
  -6   3  11        1.27        0.72      0.41 o 
  -5   3  11        0.03       -0.03      0.55 o 
  -4   3  11        0.00       -0.15      0.34 o 
  -3   3  11        0.14       -0.23      0.23 o 
  -2   3  11        1.22        1.48      0.26 o 
  -1   3  11       12.90       13.78      0.52 o 
   0   3  11       79.36       80.34      1.27 o 
   1   3  11       24.42       21.53      0.71 o 
   2   3  11        0.53        0.24      0.22 o 
   3   3  11        3.50        2.87      0.36 o 
   4   3  11        0.14        0.38      0.27 o 
   5   3  11        5.00        4.41      0.58 o 
   6   3  11        1.93        2.45      0.56 o 
  -7   4  11        0.05       -0.53      0.63 o 
  -6   4  11        0.00       -0.43      0.45 o 
  -5   4  11        0.34       -0.49      0.49 o 
  -4   4  11        1.54        0.90      0.49 o 
  -3   4  11        1.59        1.76      0.39 o 
  -2   4  11       20.75       19.80      0.66 o 
  -1   4  11        5.97        7.13      0.48 o 
   0   4  11        3.63        3.93      0.41 o 
   1   4  11        1.47        0.61      0.22 o 
   2   4  11        5.31        6.94      0.42 o 
   3   4  11        7.82        6.39      0.48 o 
   4   4  11        3.41        3.40      0.38 o 
   5   4  11        1.62        0.87      0.39 o 
   6   4  11        0.03        1.30      0.75 o 
  -7   5  11        0.01       -1.30      1.30 o 
  -6   5  11        1.01        0.08      0.73 o 
  -5   5  11        0.27       -0.40      0.56 o 
  -4   5  11       29.84       32.86      0.94 o 
  -3   5  11        0.65        1.00      0.44 o 
  -2   5  11        6.44        7.30      0.48 o 
  -1   5  11        3.23        3.08      0.39 o 
   0   5  11        0.91        0.37      0.32 o 
   1   5  11        8.28        6.88      0.45 o 
   2   5  11        3.57        4.67      0.48 o 
   3   5  11        0.00        0.43      0.29 o 
   4   5  11        1.21        1.53      0.36 o 
   5   5  11        0.15        0.72      0.42 o 
   6   5  11        0.01        2.98      3.26 o 
  -6   6  11        2.53       -0.19      1.74 o 
  -5   6  11        2.21        2.19      0.57 o 
  -4   6  11       10.24       10.39      0.78 o 
  -3   6  11       52.84       54.66      1.60 o 
  -2   6  11        5.31        4.34      0.65 o 
  -1   6  11        0.65        1.30      0.35 o 
   0   6  11        0.58        0.87      0.29 o 
   1   6  11        1.54        1.04      0.39 o 
   2   6  11        4.36        4.79      0.48 o 
   3   6  11        5.44        6.98      0.54 o 
   4   6  11       33.73       44.92      1.44 o 
   5   6  11        0.04        0.30      0.51 o 
  -5   7  11        1.40       -1.74      1.74 o 
  -4   7  11        0.69        0.87      0.44 o 
  -3   7  11        4.88        4.78      0.48 o 
  -2   7  11        2.99        2.20      0.49 o 
  -1   7  11        5.20        4.59      0.52 o 
   0   7  11        0.01       -0.25      0.25 o 
   1   7  11        1.30        1.96      0.41 o 
   2   7  11       10.12        9.71      0.61 o 
   3   7  11        0.00       -0.25      0.34 o 
   4   7  11        0.09       -0.14      0.50 o 
  -4   8  11        0.00       -0.43      0.87 o 
  -3   8  11        0.15        0.54      0.56 o 
  -2   8  11        0.29        0.22      0.35 o 
  -1   8  11        0.27        0.37      0.29 o 
   0   8  11        4.11        5.46      0.51 o 
   1   8  11        0.00        0.59      0.34 o 
   2   8  11        3.13        2.60      1.30 o 
  -1   9  11        7.62        9.55      1.74 o 
  -6   0  12        0.50        0.00      0.63 o 
  -4   0  12       10.35       11.33      1.45 o 
  -2   0  12       10.48        9.25      1.23 o 
   0   0  12       15.37       18.08      1.09 o 
   2   0  12        0.11       -0.33      0.35 o 
   4   0  12        1.77        0.50      0.63 o 
   6   0  12       14.49       14.69      1.67 o 
  -7   1  12        3.05        3.18      0.75 o 
  -6   1  12        1.10        0.16      0.38 o 
  -5   1  12        0.04       -0.19      0.34 o 
  -4   1  12       15.79       15.73      1.13 o 
  -3   1  12        1.79        1.68      0.53 o 
  -2   1  12       69.03       69.16      1.21 o 
  -1   1  12       23.76       24.25      0.73 o 
   0   1  12        6.36        7.80      0.46 o 
   1   1  12        0.93        0.72      0.26 o 
   2   1  12        1.58        2.06      0.30 o 
   3   1  12        7.32       10.08      0.50 o 
   4   1  12        0.61        1.40      0.45 o 
   5   1  12       19.00       22.36      1.03 o 
   6   1  12        8.37        6.10      0.69 o 
  -7   2  12        3.32        2.34      0.58 o 
  -6   2  12        1.20        0.56      0.41 o 
  -5   2  12        0.06       -0.34      0.34 o 
  -4   2  12        2.63        2.29      0.38 o 
  -3   2  12       28.14       31.91      0.92 o 
  -2   2  12      128.96      134.94      1.75 o 
  -1   2  12        1.00        0.89      0.33 o 
   0   2  12       57.76       53.22      1.11 o 
   1   2  12       39.07       38.11      0.84 o 
   2   2  12        0.47        0.56      0.29 o 
   3   2  12        2.07        1.09      0.31 o 
   4   2  12        2.91        3.47      0.50 o 
   5   2  12       11.39       16.71      0.98 o 
   6   2  12       13.72       18.90      1.04 o 
  -7   3  12        0.30        0.00      0.75 o 
  -6   3  12        0.16        0.46      0.53 o 
  -5   3  12        0.00        0.31      0.41 o 
  -4   3  12        0.04        0.00      0.46 o 
  -3   3  12        1.23        0.89      0.36 o 
  -2   3  12       10.11        9.34      0.57 o 
  -1   3  12        7.92        6.04      0.40 o 
   0   3  12        2.84        2.70      0.37 o 
   1   3  12        4.48        2.48      0.35 o 
   2   3  12        3.80        1.74      0.35 o 
   3   3  12        9.80        9.30      0.58 o 
   4   3  12        4.96        4.56      0.54 o 
   5   3  12        4.89        6.89      0.76 o 
   6   3  12       10.54       21.71      2.60 o 
  -6   4  12        0.68        0.38      0.87 o 
  -5   4  12        0.08       -0.52      0.52 o 
  -4   4  12        1.25        0.84      0.42 o 
  -3   4  12        0.06        0.24      0.39 o 
  -2   4  12        0.00       -0.19      0.29 o 
  -1   4  12        0.03       -0.26      0.26 o 
   0   4  12        4.01        4.08      0.39 o 
   1   4  12        5.21        5.56      0.39 o 
   2   4  12        0.81        1.65      0.39 o 
   3   4  12        0.09        0.22      0.31 o 
   4   4  12        0.92        0.60      0.33 o 
   5   4  12        0.01        0.26      0.51 o 
  -6   5  12        2.23        1.74      0.78 o 
  -5   5  12        6.72        7.54      0.72 o 
  -4   5  12       21.80       24.53      0.94 o 
  -3   5  12        9.99        8.61      0.68 o 
  -2   5  12        6.09        5.66      0.48 o 
  -1   5  12        0.20       -0.30      0.30 o 
   0   5  12        6.20        6.41      0.48 o 
   1   5  12        3.24        3.70      0.44 o 
   2   5  12        6.17        8.72      0.69 o 
   3   5  12       11.93       17.83      0.75 o 
   4   5  12       16.13       17.10      0.76 o 
   5   5  12        8.40        8.71      1.52 o 
  -5   6  12        0.04        0.61      0.72 o 
  -4   6  12        2.59        3.05      0.57 o 
  -3   6  12        0.50       -0.10      0.44 o 
  -2   6  12        1.54        0.56      0.41 o 
  -1   6  12        2.35        1.92      0.48 o 
   0   6  12        1.98        2.08      0.44 o 
   1   6  12        3.12        3.51      0.51 o 
   2   6  12        5.97        5.21      0.51 o 
   3   6  12        2.71        3.21      0.57 o 
   4   6  12        0.93        1.52      0.56 o 
  -4   7  12        0.05        0.87      0.87 o 
  -3   7  12        0.02       -0.20      0.47 o 
  -2   7  12        0.68        0.25      0.41 o 
  -1   7  12        0.06       -0.36      0.51 o 
   0   7  12        2.91        1.77      0.42 o 
   1   7  12        0.67        0.36      0.32 o 
   2   7  12        3.05        1.82      0.51 o 
   3   7  12        1.87        2.17      1.30 o 
  -1   8  12        2.59        4.34      1.30 o 
   0   8  12        1.93        2.60      1.30 o 
   1   8  12        0.75        1.74      1.30 o 
  -5   0  13        0.25        0.62      1.27 o 
  -3   0  13        4.39        4.76      1.63 o 
  -1   0  13        1.75        1.57      0.56 o 
   1   0  13        2.30        1.94      0.67 o 
   3   0  13       25.93       26.67      3.26 o 
   5   0  13        3.74        3.69      1.23 o 
  -6   1  13        0.06       -0.18      0.46 o 
  -5   1  13        3.32        4.07      0.58 o 
  -4   1  13       35.08       38.05      1.92 o 
  -3   1  13        3.15        3.05      0.38 o 
  -2   1  13       16.04       13.13      0.79 o 
  -1   1  13        1.57        0.46      0.36 o 
   0   1  13        0.63       -0.09      0.26 o 
   1   1  13        9.77        8.20      0.52 o 
   2   1  13       10.53       10.68      0.61 o 
   3   1  13       18.80       26.20      1.13 o 
   4   1  13       15.05       16.44      1.09 o 
   5   1  13        0.93        2.19      0.61 o 
   6   1  13        0.88        0.43      1.30 o 
  -6   2  13        0.49        0.58      0.43 o 
  -5   2  13        2.03        2.23      0.44 o 
  -4   2  13       15.74       19.14      1.04 o 
  -3   2  13        0.18        1.43      0.50 o 
  -2   2  13       24.07       24.53      0.77 o 
  -1   2  13       25.90       25.96      0.70 o 
   0   2  13        2.41        2.73      0.36 o 
   1   2  13        0.17       -0.27      0.27 o 
   2   2  13        5.19        6.84      0.53 o 
   3   2  13        5.38        5.92      0.57 o 
   4   2  13        3.79        2.32      0.75 o 
   5   2  13        8.83       12.96      1.25 o 
  -6   3  13        0.00        0.26      0.51 o 
  -5   3  13        0.41       -0.07      0.55 o 
  -4   3  13        3.04        3.08      0.82 o 
  -3   3  13        3.05        3.20      0.36 o 
  -2   3  13       14.62       16.22      0.62 o 
  -1   3  13       17.59       17.56      0.66 o 
   0   3  13        0.94        0.68      0.29 o 
   1   3  13        0.52       -0.12      0.29 o 
   2   3  13        0.08       -0.22      0.31 o 
   3   3  13        3.09        2.82      0.47 o 
   4   3  13        5.48        6.73      0.61 o 
  -6   4  13        0.82       -0.43      0.87 o 
  -5   4  13        0.64        0.37      0.53 o 
  -4   4  13        5.19        4.23      0.58 o 
  -3   4  13        2.37        2.37      0.52 o 
  -2   4  13        0.15       -0.32      0.32 o 
  -1   4  13        0.01       -0.32      0.32 o 
   0   4  13        1.80        2.05      0.41 o 
   1   4  13        8.13        7.35      0.58 o 
   2   4  13        5.61        5.48      0.49 o 
   3   4  13        1.99        0.84      0.41 o 
   4   4  13        3.90        3.60      0.63 o 
  -5   5  13        0.25       -0.26      0.87 o 
  -4   5  13        0.76        0.42      0.52 o 
  -3   5  13        0.22       -0.52      0.52 o 
  -2   5  13        0.90        0.43      0.44 o 
  -1   5  13        2.60        1.50      0.44 o 
   0   5  13        0.42        0.41      0.32 o 
   1   5  13        0.19        0.00      0.47 o 
   2   5  13        3.35        3.40      0.56 o 
   3   5  13        1.22        0.61      0.51 o 
   4   5  13        0.00        0.26      0.72 o 
  -3   6  13        0.08        0.67      0.47 o 
  -2   6  13        0.34        0.10      0.44 o 
  -1   6  13        0.76        0.31      0.41 o 
   0   6  13        1.98        2.92      0.44 o 
   1   6  13        1.14        1.61      0.51 o 
   2   6  13       20.15       30.49      1.36 o 
   3   6  13        0.03        0.43      0.87 o 
  -1   7  13        0.89        1.74      0.87 o 
  -4   0  14        4.65        4.54      1.48 o 
  -2   0  14        4.08        4.74      0.93 o 
   0   0  14        1.11        1.52      0.61 o 
   2   0  14       12.57       10.84      1.52 o 
   4   0  14        8.08        7.94      1.36 o 
  -5   1  14        0.02        0.28      0.71 o 
  -4   1  14       15.18       15.98      1.23 o 
  -3   1  14        5.38        6.02      0.64 o 
  -2   1  14        1.27        0.87      0.68 o 
  -1   1  14        1.02        0.33      0.40 o 
   0   1  14        0.08       -0.39      0.39 o 
   1   1  14       10.66       14.20      0.84 o 
   2   1  14        1.04        1.30      0.51 o 
   3   1  14        6.87        8.15      1.04 o 
   4   1  14        4.43        2.82      0.92 o 
  -5   2  14        2.73        4.99      0.68 o 
  -4   2  14       27.65       31.32      1.35 o 
  -3   2  14        0.04       -0.46      0.46 o 
  -2   2  14        8.74        8.33      0.56 o 
  -1   2  14       13.09       13.53      0.65 o 
   0   2  14        0.06       -0.29      0.29 o 
   1   2  14        0.05        0.22      0.43 o 
   2   2  14        0.07        0.43      0.43 o 
   3   2  14        4.54        8.25      0.81 o 
   4   2  14       11.37       18.24      1.53 o 
  -5   3  14        0.00        1.74      0.72 o 
  -4   3  14        1.57        1.52      0.91 o 
  -3   3  14        3.79        3.56      0.64 o 
  -2   3  14        0.38        0.19      0.41 o 
  -1   3  14        0.32        0.15      0.30 o 
   0   3  14        0.79        0.20      0.37 o 
   1   3  14        2.34        1.48      0.37 o 
   2   3  14        2.39        2.21      0.63 o 
   3   3  14        4.25        5.41      0.63 o 
  -4   4  14        0.00       -0.22      0.61 o 
  -3   4  14        0.89        0.47      0.44 o 
  -2   4  14        1.82        1.09      0.59 o 
  -1   4  14        1.33        0.90      0.41 o 
   0   4  14        0.03       -0.12      0.41 o 
   1   4  14        0.11       -0.32      0.47 o 
   2   4  14        1.14        1.14      0.44 o 
   3   4  14        0.00        0.35      0.72 o 
   4   4  14        2.70        2.08      0.72 o 
  -3   5  14        0.00       -1.30      1.30 o 
  -2   5  14        2.06        1.74      0.44 o 
  -1   5  14        1.16        0.93      0.41 o 
   0   5  14        6.93        9.36      0.68 o 
   1   5  14        6.31        9.69      0.92 o 
   2   5  14        5.00        5.21      1.74 o 
   3   5  14        6.77        8.25      1.30 o 
  -1   6  14        1.83        2.17      1.30 o 
  -3   0  15        0.89        1.10      0.97 o 
  -1   0  15        0.71        0.43      0.61 o 
   1   0  15       14.71       18.65      2.39 o 
   3   0  15        3.61        3.91      1.30 o 
  -4   1  15        2.49        2.36      1.30 o 
  -3   1  15        0.02        0.07      0.64 o 
  -2   1  15        0.02       -0.41      0.71 o 
  -1   1  15        1.58        1.14      0.48 o 
   0   1  15        0.90        0.90      0.47 o 
   1   1  15        9.73       13.43      1.38 o 
   2   1  15       11.32       14.33      1.33 o 
  -4   2  15        2.52        3.99      0.92 o 
  -3   2  15        3.93        5.11      1.03 o 
  -2   2  15        0.11        0.13      0.51 o 
  -1   2  15        0.19        0.07      0.64 o 
   0   2  15        0.27       -0.32      0.47 o 
   1   2  15        3.65        2.87      0.57 o 
   2   2  15        1.33       -0.43      0.87 o 
   3   2  15        3.46        5.64      1.30 o 
  -4   3  15        1.53        1.22      0.72 o 
  -3   3  15        5.60        5.21      1.30 o 
  -2   3  15        0.22        0.58      0.50 o 
  -1   3  15        0.09        0.28      0.59 o 
   0   3  15        0.02       -0.10      0.37 o 
   1   3  15        0.55        0.04      0.47 o 
   2   3  15        5.16        6.70      0.89 o 
  -2   4  15        0.95        1.39      0.72 o 
  -1   4  15        4.19        3.50      0.75 o 
   0   4  15        2.53        2.12      0.57 o 
   1   4  15        1.54        0.52      0.72 o 
   0   5  15        2.24        3.91      1.30 o 
  -1   1  16        5.79        5.17      5.43 o 
   0   1  16        0.39       -0.56      1.36 o 
   1   1  16        1.15        2.82      0.92 o 
  -2   2  16        0.03        1.74      1.30 o 
  -1   2  16        0.39        3.91      1.30 o 
   1   2  16        1.40        1.74      0.87 o 
                                                 
